# Supplementary material for: Sequence-dependent material properties of biomolecular condensates and their relation to dilute phase conformations
Source: Nat Commun. 2024 Mar 1;15:1912. doi: 10.1038/s41467-024-46223-w (PMC10907393; doi:10.1038/s41467-024-46223-w)
Supplement: Supplementary file 4 — Source Data [file 41467_2024_46223_MOESM4_ESM.xlsx]

## Sheet: Figure1
Figure 1c
E-K sequences
Sequence label	nSCD	Concentration ρ (mg/ml)	Standard error in ρ (mg/ml)
1	0	NA	NA
2	0.0166056	549.112	9.4557
3	0.0331986	599.03	7.66361
4	0.0591192	650.667	6.70963
5	0.0666662	664.622	6.89025
6	0.200015	717.983	6.18111
7	0.333301	742.511	5.39107
8	0.400075	766.38	4.86226
9	0.467767	765.092	4.65209
10	0.499682	791.912	4.47723
11	0.601204	783.736	4.5151
12	0.666544	796.418	4.58781
13	0.733772	827.696	4.07402
14	0.901839	840.605	4.3141
15	1	867.563	4.14825
LAF1 sequences
Sequence label	nSCD	Concentration ρ (mg/ml)	Standard error in ρ (mg/ml)
1	0.00283	NA	NA
2	0.010003	349.676	16.6435
3	0.039355	381.867	13.6299
4	0.130572	436.725	10.6877
5	0.205983	480.699	9.0756
6	0.263239	504.74	7.80479
7	0.394029	532.692	7.57638
DDX4 sequences
Sequence label	nSCD	Concentration ρ (mg/ml)	Standard error in ρ (mg/ml)
1	0.001894	NA	NA
2	0.01009	353.356	13.6173
3	0.020889	384.878	11.2375
4	0.094854	417.677	10.9215
5	0.194182	439.576	9.6189
6	0.283854	511.352	8.83284
7	0.478312	535.668	8.42731

## Sheet: Figure2
Figure 2a						Figure 2b						Figure 2b (inset)
E-K sequences						E-K sequences						E-K sequences
Sequence label	nSCD	Normalized diffusion coefficient (D*)	Standard error in D*			Sequence label	nSCD	Normalized zero-shear viscosity (η0*)	Standard error in η0*			ln(D*)	Standard error in ln(D*)	ln(η0*)	Standard error in ln(η0*)
1	0	NA	NA			1	0	NA	NA			NA	NA	NA	NA
2	0.0166056	1	0.007585			2	0.0166056	1	0.029376			0	0.00758493	0	0.0293757
3	0.0331986	0.725087	0.009106			3	0.0331986	1.62691	0.037864			-0.321464	0.0125579	0.486683	0.0232738
4	0.0591192	0.523218	0.003619			4	0.0591192	2.14496	0.07504			-0.647757	0.00691738	0.763122	0.0349841
5	0.0666662	0.457192	0.002494			5	0.0666662	2.4602	0.084192			-0.782651	0.00545442	0.900244	0.0342217
6	0.200015	0.30928	0.001749			6	0.200015	4.08667	0.111427			-1.17351	0.00565529	1.40773	0.027266
7	0.333301	0.243661	0.002723			7	0.333301	5.28083	0.13138			-1.41198	0.0111755	1.66408	0.0248787
8	0.400075	0.207643	0.001803			8	0.400075	6.94226	0.155969			-1.57193	0.00868449	1.93763	0.0224665
9	0.467767	0.206622	0.002328			9	0.467767	7.41346	0.1619			-1.57687	0.0112672	2.0033	0.0218387
10	0.499682	0.186987	0.001789			10	0.499682	7.77535	0.230196			-1.67672	0.00956636	2.05096	0.0296058
11	0.601204	0.190686	0.001178			11	0.601204	8.24999	0.19205			-1.65713	0.00617553	2.11021	0.0232788
12	0.666544	0.167081	0.0022			12	0.666544	8.82124	0.236209			-1.78927	0.0131698	2.17716	0.0267773
13	0.733772	0.144515	0.000815			13	0.733772	10.2631	0.262657			-1.93437	0.00563759	2.32855	0.0255924
14	0.901839	0.133621	0.001035			14	0.901839	13.0722	0.32351			-2.01275	0.00774264	2.57049	0.024748
15	1	0.110645	0.001034			15	1	15.1242	0.337723			-2.20143	0.00934071	2.71629	0.02233
LAF1 sequences						LAF1 sequences						LAF1 sequences
Sequence label	nSCD	Normalized diffusion coefficient (D*)	Standard error in D*			Sequence label	nSCD	Normalized zero-shear viscosity (η0*)	Standard error in η0*			ln(D*)	Standard error in ln(D*)	ln(η0*)	Standard error in ln(η0*)
1	0.00283	NA	NA			1	0.00283	NA	NA			NA	NA	NA	NA
2	0.010003	1	0.051061			2	0.010003	1	0.287749			0	0.0510609	0	0.287749
3	0.039355	0.630048	0.023545			3	0.039355	1.29949	0.368273			-0.461959	0.0373707	0.261969	0.283399
4	0.130572	0.434537	0.01747			4	0.130572	2.34464	0.645916			-0.833474	0.0402032	0.852134	0.275486
5	0.205983	0.253875	0.009397			5	0.205983	3.69296	1.32626			-1.37091	0.0370145	1.30643	0.359132
6	0.263239	0.267405	0.018853			6	0.263239	5.39559	1.27583			-1.31899	0.0705045	1.68558	0.236459
7	0.394029	0.162931	0.008293			7	0.394029	6.9656	1.59486			-1.81443	0.0509	1.94098	0.228962
DDX4 sequences						DDX4 sequences						DDX4 sequences
Sequence label	nSCD	Normalized diffusion coefficient (D*)	Standard error in D*			Sequence label	nSCD	Normalized zero-shear viscosity (η0*)	Standard error in η0*			ln(D*)	Standard error in ln(D*)	ln(η0*)	Standard error in ln(η0*)
1	0.001894	NA	NA			1	0.001894	NA	NA			NA	NA	NA	NA
2	0.01009	1.22515	0.071765			2	0.01009	0.639711	0.333643			0.203066	0.0585763	-0.446738	0.521552
3	0.020889	1	0.076759			3	0.020889	1	0.372286			0	0.0767588	0	0.372286
4	0.094854	0.790178	0.071113			4	0.094854	1.63552	0.51297			-0.235496	0.0899959	0.491962	0.313643
5	0.194182	0.665557	0.080676			5	0.194182	2.41973	0.704097			-0.40713	0.121216	0.883656	0.290982
6	0.283854	0.250937	0.014394			6	0.283854	6.15602	1.66495			-1.38255	0.0573626	1.81743	0.270459
7	0.478312	0.166466	0.017697			7	0.478312	9.22386	2.58485			-1.79297	0.106311	2.22179	0.280235

## Sheet: Figure3
Figure 3a						Figure 3a (inset)							Figure 3b
													Simulations
E-K sequences						E-K sequences							E-K sequences
Sequence label	nSCD	Normalized surface tension (γ*)	Standard error in γ*			ln(η0*)	Standard error in ln(η0*)	ln(γ*)	Standard error in ln(γ*)				Rescaled η0 (Pa.s)	Standard error in rescaled η0 (Pa.s)	γ (mN/m)	Standard error in γ (mN/m)
1	0	NA	NA			NA	NA	NA	NA				NA	NA	NA	NA
2	0.0166056	1	0.099593			0	0.0293757	0	0.0995925				3.16875	0.0658204	0.284	0.02
3	0.0331986	1.60563	0.13321			0.486683	0.0232738	0.473519	0.0829639				5.15527	0.0541191	0.456	0.02
4	0.0591192	2.29225	0.179051			0.763122	0.0349841	0.829535	0.0781113				6.79684	0.191331	0.651	0.022
5	0.0666662	2.26409	0.185635			0.900244	0.0342217	0.81717	0.0819912				7.79576	0.212019	0.643	0.027
6	0.200015	3.4331	0.25852			1.40773	0.027266	1.23346	0.0753024				12.9496	0.228724	0.975	0.026
7	0.333301	4.66901	0.341311			1.66408	0.0248787	1.54095	0.0731013				16.7336	0.229126	1.326	0.026
8	0.400075	4.9507	0.377349			1.93763	0.0224665	1.59953	0.0762213				21.9982	0.188313	1.406	0.041
9	0.467767	5.33451	0.401204			2.0033	0.0218387	1.6742	0.0752093				23.4914	0.158392	1.515	0.04
10	0.499682	6.66901	0.480622			2.05096	0.0296058	1.89747	0.0720679				24.6381	0.519764	1.894	0.029
11	0.601204	6.07747	0.432156			2.11021	0.0232788	1.80459	0.071108				26.1421	0.274723	1.726	0.017
12	0.666544	6.13732	0.444105			2.17716	0.0267773	1.81439	0.0723613				27.9523	0.472349	1.743	0.029
13	0.733772	7.70423	0.569324			2.32855	0.0255924	2.04177	0.0738977				32.5211	0.486193	2.188	0.049
14	0.901839	7.59859	0.538852			2.57049	0.024748	2.02796	0.0709148				41.4224	0.557278	2.158	0.018
15	1	10	0.707738			2.71629	0.02233	2.30259	0.0707738				47.9247	0.392759	2.84	0.02
LAF1 sequences						LAF1 sequences							LAF1 sequences
Sequence label	nSCD	Normalized surface tension (γ*)	Standard error in γ*			ln(η0*)	Standard error in ln(η0*)	ln(γ*)	Standard error in ln(γ*)				Rescaled η0 (Pa.s)	Standard error in rescaled η0 (Pa.s)	γ (mN/m)	Standard error in γ (mN/m)
1	0.00283	NA	NA			NA	NA	NA	NA				NA	NA	NA	NA
2	0.010003	1	0.38963			0	0.287749	0	0.38963				3.36589	0.684854	0.098	0.027
3	0.039355	1.11224	0.385984			0.261969	0.283399	0.10638	0.347031				4.37393	0.862843	0.109	0.023
4	0.130572	2.68367	0.834887			0.852134	0.275486	0.987187	0.311099				7.89182	1.46569	0.263	0.038
5	0.205983	3.18367	0.971801			1.30643	0.359132	1.15804	0.305245				12.4301	3.67847	0.312	0.041
6	0.263239	4.73469	1.3376			1.68558	0.236459	1.55492	0.28251				18.161	2.18786	0.464	0.029
7	0.394029	5.06122	1.42547			1.94098	0.228962	1.62161	0.281646				23.4455	2.46168	0.496	0.029
DDX4 sequences						DDX4 sequences							DDX4 sequences
Sequence label	nSCD	Normalized surface tension (γ*)	Standard error in γ*			ln(η0*)	Standard error in ln(η0*)	ln(γ*)	Standard error in ln(γ*)				Rescaled η0 (Pa.s)	Standard error in rescaled η0 (Pa.s)	γ (mN/m)	Standard error in γ (mN/m)
1	0.001894	NA	NA			NA	NA	NA	NA				NA	NA	NA	NA
2	0.01009	0.56391	0.301216			-0.446738	0.521552	-0.572861	0.534156				1.94874	0.877403	0.075	0.031
3	0.020889	1	0.478493			0	0.372286	0	0.478493				3.04627	0.801919	0.133	0.045
4	0.094854	1.66165	0.637602			0.491962	0.313643	0.507814	0.383715				4.98225	0.849525	0.221	0.04
5	0.194182	1.97744	0.678499			0.883656	0.290982	0.681805	0.343119				7.37116	0.913903	0.263	0.015
6	0.283854	3.26316	1.16392			1.81743	0.270459	1.1827	0.356686				18.7529	1.16355	0.434	0.049
7	0.478312	4.50376	1.53361			2.22179	0.280235	1.50491	0.340518				28.0984	2.69998	0.599	0.023
													Experiments
												Protein	η0 (Pa.s)	Standard error in η0 (Pa.s)	γ (mN/m)	Standard error in γ (mN/m)
												NPM1	0.74	NA	0.0008	NA
												FUS	0.7	NA	0.0031	NA
												PGL3	1	NA	0.0045	NA
												polyK	0.204	NA	0.017	NA
												polyR	14.4	NA	0.1	NA
												[RGRGG]5 + dt40	3	NA	0.8	NA
												LAF1 RGG WT	1.62	0.18	0.159	0.01
												SH3 + lysozyme	10.1	1.1	0.106	0.015
												SH3 + proline-rich motif	3.75	0.14	0.0734	0.0058
												Proline-rich motif + heparin	0.53	0.04	0.067	0.0085
												PolyK + heparin	0.3	0.03	0.0571	0.0038

## Sheet: Figure4
Figure 4a						Figure 4b						Figure 4c-e
E-K sequences						E-K sequences						E-K sequences
Sequence label	nSCD	Free energy change ΔF (kcal/mol)	Error in ΔF (kcal/mol)			Sequence label	nSCD	Normalized intermittent contact lifetime (τ*)	Error in τ*			ln(D*)	Error in ln(D*)	ln(η0*)	Error in ln(η0*)	ln(γ*)	Error in ln(γ*)	ln(τ*)	Error in ln(τ*)
1	0	NA	NA			1	0	NA	NA			NA	NA	NA	NA	NA	NA	NA	NA
2	0.0166056	NA	NA			2	0.0166056	1	0.0310019			0	0.00758493	0	0.0293757	0	0.0995925	0	0.0310019
3	0.0331986	0.160276	0.000285			3	0.0331986	1.24622	0.0372265			-0.321464	0.0125579	0.486683	0.0232738	0.473519	0.0829639	0.220119	0.0298714
4	0.0591192	0.142935	0.000625			4	0.0591192	1.75244	0.049853			-0.647757	0.00691738	0.763122	0.0349841	0.829535	0.0781113	0.561008	0.0284478
5	0.0666662	0.118427	0.000702			5	0.0666662	2.4482	0.0711126			-0.782651	0.00545442	0.900244	0.0342217	0.81717	0.0819912	0.895352	0.0290469
6	0.200015	0.067193	0.000766			6	0.200015	3.498	0.103004			-1.17351	0.00565529	1.40773	0.027266	1.23346	0.0753024	1.25219	0.0294466
7	0.333301	0.025698	0.00062			7	0.333301	4.92636	0.143617			-1.41198	0.0111755	1.66408	0.0248787	1.54095	0.0731013	1.5946	0.0291527
8	0.400075	-0.006049	0.000521			8	0.400075	5.9294	0.163998			-1.57193	0.00868449	1.93763	0.0224665	1.59953	0.0762213	1.77992	0.0276584
9	0.467767	-0.014504	0.001165			9	0.467767	6.09087	0.162103			-1.57687	0.0112672	2.0033	0.0218387	1.6742	0.0752093	1.80679	0.0266141
10	0.499682	-0.025718	0.000598			10	0.499682	5.50274	0.14883			-1.67672	0.00956636	2.05096	0.0296058	1.89747	0.0720679	1.70525	0.0270466
11	0.601204	-0.042229	0.000527			11	0.601204	6.62368	0.183151			-1.65713	0.00617553	2.11021	0.0232788	1.80459	0.071108	1.89065	0.027651
12	0.666544	-0.067107	0.000541			12	0.666544	7.90358	0.215896			-1.78927	0.0131698	2.17716	0.0267773	1.81439	0.0723613	2.06732	0.0273163
13	0.733772	-0.105175	0.000232			13	0.733772	8.35004	0.209127			-1.93437	0.00563759	2.32855	0.0255924	2.04177	0.0738977	2.12227	0.025045
14	0.901839	-0.140907	0.000698			14	0.901839	9.71963	0.252051			-2.01275	0.00774264	2.57049	0.024748	2.02796	0.0709148	2.27415	0.0259322
15	1	-0.191626	0.00034			15	1	11.2884	0.279675			-2.20143	0.00934071	2.71629	0.02233	2.30259	0.0707738	2.42377	0.0247755
LAF1 sequences						LAF1 sequences						LAF1 sequences
Sequence label	nSCD	Free energy change ΔF (kcal/mol)	Error in ΔF (kcal/mol)			Sequence label	nSCD	Normalized intermittent contact lifetime (τ*)	Error in τ*			ln(D*)	Error in ln(D*)	ln(η0*)	Error in ln(η0*)	ln(γ*)	Error in ln(γ*)	ln(τ*)	Error in ln(τ*)
1	0.00283	NA	NA			1	0.00283	NA	NA			NA	NA	NA	NA	NA	NA	NA	NA
2	0.010003	NA	NA			2	0.010003	1	0.0369863			0	0.0510609	0	0.287749	0	0.38963	0	0.0369863
3	0.039355	0.188222	0.000812			3	0.039355	1.19311	0.0477865			-0.461959	0.0373707	0.261969	0.283399	0.10638	0.347031	0.176563	0.040052
4	0.130572	0.106512	0.002312			4	0.130572	1.20932	0.0435642			-0.833474	0.0402032	0.852134	0.275486	0.987187	0.311099	0.19006	0.0360236
5	0.205983	-0.012129	0.001916			5	0.205983	2.49906	0.0892431			-1.37091	0.0370145	1.30643	0.359132	1.15804	0.305245	0.915916	0.0357106
6	0.263239	-0.058835	0.002413			6	0.263239	2.77605	0.102142			-1.31899	0.0705045	1.68558	0.236459	1.55492	0.28251	1.02103	0.0367939
7	0.394029	-0.179127	0.000507			7	0.394029	3.93896	0.127264			-1.81443	0.0509	1.94098	0.228962	1.62161	0.281646	1.37092	0.032309
DDX4 sequences						DDX4 sequences						DDX4 sequences
Sequence label	nSCD	Free energy change ΔF (kcal/mol)	Error in ΔF (kcal/mol)			Sequence label	nSCD	Normalized intermittent contact lifetime (τ*)	Error in τ*			ln(D*)	Error in ln(D*)	ln(η0*)	Error in ln(η0*)	ln(γ*)	Error in ln(γ*)	ln(τ*)	Error in ln(τ*)
1	0.001894	NA	NA			1	0.001894	NA	NA			NA	NA	NA	NA	NA	NA	NA	NA
2	0.01009	NA	NA			2	0.01009	0.879388	0.031209			0.203066	0.0585763	-0.446738	0.521552	-0.572861	0.534156	-0.128529	0.0354896
3	0.020889	0.17891	0.002587			3	0.020889	1	0.03529			0	0.0767588	0	0.372286	0	0.478493	0	0.0352898
4	0.094854	0.123981	0.000826			4	0.094854	1.08181	0.039952			-0.235496	0.0899959	0.491962	0.313643	0.507814	0.383715	0.0786332	0.0369306
5	0.194182	0.04502	0.003033			5	0.194182	1.57897	0.055501			-0.40713	0.121216	0.883656	0.290982	0.681805	0.343119	0.456775	0.0351498
6	0.283854	-0.238502	0.001785			6	0.283854	6.90683	0.240084			-1.38255	0.0573626	1.81743	0.270459	1.1827	0.356686	1.93251	0.0347604
7	0.478312	-0.334626	0.0034			7	0.478312	12.4105	0.515125			-1.79297	0.106311	2.22179	0.280235	1.50491	0.340518	2.51854	0.0415073

## Sheet: Figure5
Figure 5b						Figure 5c-e
E-K sequences		Single-chain	Single-chain			E-K sequences						Single-chain	Single-chain
Sequence label	nSCD	Normalized radius of gyration (Rg*)	Standard error in Rg*			ln(D*)	Error in ln(D*)	ln(η0*)	Error in ln(η0*)	ln(γ*)	Error in ln(γ*)	ln(Rg*)	Error in ln(Rg*)
1	0	1.04072	0.00828275			NA	NA	NA	NA	NA	NA	0.0399172	0.00795864
2	0.0166056	1	0.00782745			0	0.00758493	0	0.0293757	0	0.0995925	0	0.00782745
3	0.0331986	0.922641	0.00841676			-0.321464	0.0125579	0.486683	0.0232738	0.473519	0.0829639	-0.0805155	0.00912247
4	0.0591192	0.866938	0.0123095			-0.647757	0.00691738	0.763122	0.0349841	0.829535	0.0781113	-0.142787	0.0141988
5	0.0666662	0.808807	0.00457283			-0.782651	0.00545442	0.900244	0.0342217	0.81717	0.0819912	-0.212196	0.00565381
6	0.200015	0.752836	0.00424707			-1.17351	0.00565529	1.40773	0.027266	1.23346	0.0753024	-0.283908	0.00564143
7	0.333301	0.709212	0.00404376			-1.41198	0.0111755	1.66408	0.0248787	1.54095	0.0731013	-0.343601	0.00570176
8	0.400075	0.677131	0.00402295			-1.57193	0.00868449	1.93763	0.0224665	1.59953	0.0762213	-0.389891	0.00594118
9	0.467767	0.686562	0.0040847			-1.57687	0.0112672	2.0033	0.0218387	1.6742	0.0752093	-0.376059	0.0059495
10	0.499682	0.655101	0.00408124			-1.67672	0.00956636	2.05096	0.0296058	1.89747	0.0720679	-0.422966	0.00622995
11	0.601204	0.665328	0.00394138			-1.65713	0.00617553	2.11021	0.0232788	1.80459	0.071108	-0.407475	0.00592396
12	0.666544	0.666327	0.00391494			-1.78927	0.0131698	2.17716	0.0267773	1.81439	0.0723613	-0.405974	0.0058754
13	0.733772	0.642407	0.00443616			-1.93437	0.00563759	2.32855	0.0255924	2.04177	0.0738977	-0.442534	0.00690553
14	0.901839	0.646806	0.00432353			-2.01275	0.00774264	2.57049	0.024748	2.02796	0.0709148	-0.435709	0.00668443
15	1	0.622244	0.00379949			-2.20143	0.00934071	2.71629	0.02233	2.30259	0.0707738	-0.474423	0.0061061
LAF1 sequences		Single-chain	Single-chain			LAF1 sequences						Single-chain	Single-chain
Sequence label	nSCD	Normalized radius of gyration (Rg*)	Standard error in Rg*			ln(D*)	Error in ln(D*)	ln(η0*)	Error in ln(η0*)	ln(γ*)	Error in ln(γ*)	ln(Rg*)	Error in ln(Rg*)
1	0.00283	1.02317	0.0401288			NA	NA	NA	NA	NA	NA	0.0229087	0.0392199
2	0.010003	1	0.0383457			0	0.0510609	0	0.287749	0	0.38963	0	0.0383457
3	0.039355	0.937704	0.0293391			-0.461959	0.0373707	0.261969	0.283399	0.10638	0.347031	-0.0643213	0.0312882
4	0.130572	0.859768	0.0420172			-0.833474	0.0402032	0.852134	0.275486	0.987187	0.311099	-0.151093	0.0488704
5	0.205983	0.775883	0.0222533			-1.37091	0.0370145	1.30643	0.359132	1.15804	0.305245	-0.253753	0.0286812
6	0.263239	0.699247	0.0202862			-1.31899	0.0705045	1.68558	0.236459	1.55492	0.28251	-0.357751	0.0290115
7	0.394029	0.69264	0.0224542			-1.81443	0.0509	1.94098	0.228962	1.62161	0.281646	-0.367245	0.0324183
DDX4 sequences		Single-chain	Single-chain			DDX4 sequences						Single-chain	Single-chain
Sequence label	nSCD	Normalized radius of gyration (Rg*)	Standard error in Rg*			ln(D*)	Error in ln(D*)	ln(η0*)	Error in ln(η0*)	ln(γ*)	Error in ln(γ*)	ln(Rg*)	Error in ln(Rg*)
1	0.001894	1.14226	0.063536			NA	NA	NA	NA	NA	NA	0.133008	0.0556231
2	0.01009	1.12946	0.0550797			0.203066	0.0585763	-0.446738	0.521552	-0.572861	0.534156	0.121739	0.0487665
3	0.020889	1	0.0437248			0	0.0767588	0	0.372286	0	0.478493	0	0.0437248
4	0.094854	0.920289	0.029866			-0.235496	0.0899959	0.491962	0.313643	0.507814	0.383715	-0.083068	0.0324528
5	0.194182	0.810316	0.0307199			-0.40713	0.121216	0.883656	0.290982	0.681805	0.343119	-0.210331	0.037911
6	0.283854	0.73199	0.0232421			-1.38255	0.0573626	1.81743	0.270459	1.1827	0.356686	-0.311988	0.0317519
7	0.478312	0.68998	0.0214168			-1.79297	0.106311	2.22179	0.280235	1.50491	0.340518	-0.371092	0.0310397

## Sheet: FigureS1
Figure S1a					Figure S1b
LAF1 sequences					DDX4 sequences
nSCD = 0.003	Critical temperature = 282.100 mg/ml	Critical concentration = 151.126 mg/ml			nSCD = 0.002	Critical temperature = 294.440 mg/ml	Critical concentration = 158.106 mg/ml
Temperature (K)	Dense phase concentration (mg/ml)	Dilute phase concentration (mg/ml)			Temperature (K)	Dense phase concentration (mg/ml)	Dilute phase concentration (mg/ml)
200	714.147	0			200	750.824	0
215	654.415	0			215	693.664	0
230	593.033	0			230	632.197	0
245	518.304	0.192775			245	567.634	0
260	437.815	2.28736			260	491.653	0
275	322.498	18.3023			275	406.574	3.30375
					290	293.543	44.0457
nSCD = 0.010	Critical temperature = 286.280 mg/ml	Critical concentration = 155.728 mg/ml			nSCD = 0.021	Critical temperature = 318.090 mg/ml	Critical concentration = 133.742 mg/ml
Temperature (K)	Dense phase concentration (mg/ml)	Dilute phase concentration (mg/ml)			Temperature (K)	Dense phase concentration (mg/ml)	Dilute phase concentration (mg/ml)
200	730.565	0			200	776.217	0
215	671.912	0			215	727.571	0
230	611.815	0			230	673.428	0
245	542.605	0.47625			245	617.435	0
260	464.036	1.27994			260	559.16	0
275	366.299	10.0358			275	490.351	0
280	319.955	24.4711			290	425.765	0.383534
					300	366.191	2.61613
					305	338.149	3.63252
nSCD = 0.131	Critical temperature = 310.100 mg/ml	Critical concentration = 135.094 mg/ml			nSCD = 0.194	Critical temperature = 349.070 mg/ml	Critical concentration = 122.268 mg/ml
Temperature (K)	Dense phase concentration (mg/ml)	Dilute phase concentration (mg/ml)			Temperature (K)	Dense phase concentration (mg/ml)	Dilute phase concentration (mg/ml)
200	744.025	0			200	779.465	0
215	690.626	0			215	731.832	0
230	638.815	0			230	684.098	0
245	579.201	0			245	633.798	0
260	514.699	0.429146			260	582.283	0
275	451.775	0.597291			275	527.249	0
280	426.717	0.881147			290	471.168	0
290	372.545	2.87656			300	433	0.10877
305	277.414	11.7413			305	413.463	0.345384
					320	348.034	0.407846
					335	299.635	2.15664
nSCD = 0.394	Critical temperature = 372.060 mg/ml	Critical concentration = 119.135 mg/ml			nSCD = 0.478	Critical temperature = 408.950 mg/ml	Critical concentration = 116.242 mg/ml
Temperature (K)	Dense phase concentration (mg/ml)	Dilute phase concentration (mg/ml)			Temperature (K)	Dense phase concentration (mg/ml)	Dilute phase concentration (mg/ml)
200	782.305	0			200	824.446	0
215	735.843	0			215	780.866	0
230	688.988	0			230	739.059	0
245	641.362	0			245	695.679	0
260	591.942	0			260	653.769	0
275	544.006	0			275	607.464	0
280	527.739	0			290	565.142	0
290	494.965	0			300	535.271	0
305	444.44	0			305	521.658	0
320	393.214	0.305111			320	482.602	0
335	343.035	1.60299			335	438.45	0
350	302.6	2.34622			350	398.161	0
					365	352.259	0.592417
					380	309.405	2.36197

## Sheet: FigureS2
Figure S2
E-K sequences		Cubic geometry	Cubic geometry	Slab geometry	Slab geometry
Sequence label	nSCD	Concentration ρ (mg/ml)	Standard error in ρ (mg/ml)	Concentration ρ (mg/ml)	Standard error in ρ (mg/ml)
1	0	NA	NA	NA	NA
2	0.0166056	549.112	9.4557	538.257	2.15898
3	0.0331986	599.03	7.66361	606.537	2.26161
4	0.0591192	650.667	6.70963	639.343	2.57653
5	0.0666662	664.622	6.89025	658.814	2.27297
6	0.200015	717.983	6.18111	706.793	2.01789
7	0.333301	742.511	5.39107	740.201	2.27174
8	0.400075	766.38	4.86226	765.088	2.04269
9	0.467767	765.092	4.65209	767.547	2.36202
10	0.499682	791.912	4.47723	785.704	2.37525
11	0.601204	783.736	4.5151	781.851	2.24855
12	0.666544	796.418	4.58781	794.79	2.11311
13	0.733772	827.696	4.07402	824.329	2.22969
14	0.901839	840.605	4.3141	832.888	2.37865
15	1	867.563	4.14825	867.364	2.38389
LAF1 sequences		Cubic geometry	Cubic geometry	Slab geometry	Slab geometry
Sequence label	nSCD	Concentration ρ (mg/ml)	Standard error in ρ (mg/ml)	Concentration ρ (mg/ml)	Standard error in ρ (mg/ml)
1	0.00283	NA	NA	NA	NA
2	0.010003	349.676	16.6435	319.53	2.55513
3	0.039355	381.867	13.6299	362.44	1.76544
4	0.130572	436.725	10.6877	426.457	1.79429
5	0.205983	480.699	9.0756	475.936	1.3267
6	0.263239	504.74	7.80479	499.83	1.65564
7	0.394029	532.692	7.57638	527.957	1.20397
DDX4 sequences		Cubic geometry	Cubic geometry	Slab geometry	Slab geometry
Sequence label	nSCD	Concentration ρ (mg/ml)	Standard error in ρ (mg/ml)	Concentration ρ (mg/ml)	Standard error in ρ (mg/ml)
1	0.001894	NA	NA	NA	NA
2	0.01009	353.356	13.6173	331.09	2.8931
3	0.020889	384.878	11.2375	365.91	2.03319
4	0.094854	417.677	10.9215	412.863	1.60013
5	0.194182	439.576	9.6189	432.832	2.07674
6	0.283854	511.352	8.83284	508.126	1.17194
7	0.478312	535.668	8.42731	535.381	1.24396

## Sheet: FigureS3
Figure S3b										Figure S3c
E-K sequences		HPS model	HPS model	Martini 3 model	Martini 3 model	Martini 3 model	Martini 3 model			E-K sequences	HPS model	HPS model	HPS model	HPS model	Martini 3 model	Martini 3 model	Martini 3 model	Martini 3 model
Sequence label	nSCD	Protein concentration ρ (mg/ml)	Error in ρ (mg/ml)	Protein concentration ρ (mg/ml)	Error in ρ (mg/ml)	Water concentration ρ (mg/ml)	Error in ρ (mg/ml)				ln(D*)	Standard error in ln(D*)	ln(η0*)	Standard error in ln(η0*)	ln(D*)	Standard error in ln(D*)	ln(η0*)	Standard error in ln(η0*)
1	0	NA	NA	NA	NA	NA	NA				NA	NA	NA	NA	NA	NA	NA	NA
2	0.0166056	549.112	9.4557	471.173	14.0884	736.586	8.47449				0	0.00758493	0	0.0293757	0	0.016858	0	0.150364
3	0.0331986	599.03	7.66361	471.736	12.8005	735.853	7.21564				-0.321464	0.0125579	0.486683	0.0232738	0.178912	0.040724	0.121429	0.178419
4	0.0591192	650.667	6.70963	497.998	14.7321	720.879	9.43211				-0.647757	0.00691738	0.763122	0.0349841	-0.195242	0.031228	0.32946	0.229162
5	0.0666662	664.622	6.89025	493.859	16.906	723.089	9.88407				-0.782651	0.00545442	0.900244	0.0342217	-0.279669	0.0239082	0.219687	0.209133
6	0.200015	717.983	6.18111	501.148	12.3697	718.746	8.04208				-1.17351	0.00565529	1.40773	0.027266	-0.518727	0.0283878	0.564354	0.345689
7	0.333301	742.511	5.39107	502.32	8.5662	718.603	5.12201				-1.41198	0.0111755	1.66408	0.0248787	-0.780446	0.0196259	0.303818	0.19248
8	0.400075	766.38	4.86226	534.96	9.39622	698.882	8.18385				-1.57193	0.00868449	1.93763	0.0224665	-0.904986	0.024152	0.726274	0.167852
9	0.467767	765.092	4.65209	538.615	11.2158	697.385	6.47863				-1.57687	0.0112672	2.0033	0.0218387	-0.943708	0.0158955	0.819186	0.225529
10	0.499682	791.912	4.47723	561.061	17.0003	685.31	10.5323				-1.67672	0.00956636	2.05096	0.0296058	-1.32889	0.0347522	1.00349	0.211055
11	0.601204	783.736	4.5151	564.586	16.7486	681.39	10.7463				-1.65713	0.00617553	2.11021	0.0232788	-1.22063	0.0577881	1.14839	0.20958
12	0.666544	796.418	4.58781	598.117	14.2289	661.624	9.13625				-1.78927	0.0131698	2.17716	0.0267773	-1.62947	0.0591002	1.77053	0.261607
13	0.733772	827.696	4.07402	595.622	13.0572	663.198	7.08166				-1.93437	0.00563759	2.32855	0.0255924	-1.68741	0.0370054	1.1728	0.165741
14	0.901839	840.605	4.3141	597.754	14.2731	662.791	8.94727				-2.01275	0.00774264	2.57049	0.024748	-1.96481	0.0784489	1.79869	0.213412
15	1	867.563	4.14825	621.73	12.2859	647.316	6.9967				-2.20143	0.00934071	2.71629	0.02233	-2.1335	0.0351964	1.84214	0.175257
Figure S3d
	HPS model	HPS model	HPS model	HPS model	Martini 3 model	Martini 3 model	Martini 3 model	Martini 3 model
E-K sequences	ln(η0*)	Error in ln(η0*)	ln(Rg*)	Error in ln(Rg*)	ln(η0*)	Error in ln(η0*)	ln(Rg*)	Error in ln(Rg*)
	NA	NA	0.0399172	0.00795864	NaN	NaN	-0.0049293	0.0286125
	0	0.0293757	0	0.00782745	0	0.150364	0	0.0298025
	0.486683	0.0232738	-0.0805155	0.00912247	0.121429	0.178419	0.0115238	0.0331851
	0.763122	0.0349841	-0.142787	0.0141988	0.32946	0.229162	0.00397266	0.0278392
	0.900244	0.0342217	-0.212196	0.00565381	0.219687	0.209133	-0.0253133	0.0314126
	1.40773	0.027266	-0.283908	0.00564143	0.564354	0.345689	-0.0722051	0.0237769
	1.66408	0.0248787	-0.343601	0.00570176	0.303818	0.19248	-0.0931233	0.0259994
	1.93763	0.0224665	-0.389891	0.00594118	0.726274	0.167852	-0.104951	0.0301664
	2.0033	0.0218387	-0.376059	0.0059495	0.819186	0.225529	-0.141229	0.0299179
	2.05096	0.0296058	-0.422966	0.00622995	1.00349	0.211055	-0.134778	0.0247581
	2.11021	0.0232788	-0.407475	0.00592396	1.14839	0.20958	-0.172385	0.0316228
	2.17716	0.0267773	-0.405974	0.0058754	1.77053	0.261607	-0.176427	0.0223128
	2.32855	0.0255924	-0.442534	0.00690553	1.1728	0.165741	-0.191342	0.0288996
	2.57049	0.024748	-0.435709	0.00668443	1.79869	0.213412	-0.213415	0.0238121
	2.71629	0.02233	-0.474423	0.0061061	1.84214	0.175257	-0.216173	0.0253135

## Sheet: FigureS4
Figure S4a																Figure S4b								Figure S4c
E-K sequences																LAF1 sequences								DDX4 sequences
	Sequence label -------------------------------------------------------------------------------------------------------------------------------------------------------------------------------------------------------------------------------------------------------------------->																Sequence label ----------------------------------------------------------------------------------------------->								Sequence label ----------------------------------------------------------------------------------------------->
	2	3	4	5	6	7	8	9	10	11	12	13	14	15			2	3	4	5	6	7			2	3	4	5	6	7
Time t (ns)	MSD (Å2)	MSD (Å2)	MSD (Å2)	MSD (Å2)	MSD (Å2)	MSD (Å2)	MSD (Å2)	MSD (Å2)	MSD (Å2)	MSD (Å2)	MSD (Å2)	MSD (Å2)	MSD (Å2)	MSD (Å2)		Time (ns)	MSD (Å2)	MSD (Å2)	MSD (Å2)	MSD (Å2)	MSD (Å2)	MSD (Å2)		Time (ns)	MSD (Å2)	MSD (Å2)	MSD (Å2)	MSD (Å2)	MSD (Å2)	MSD (Å2)
0.0001	0.0559942	0.0558838	0.0560191	0.0562308	0.0563868	0.0559134	0.0557308	0.0562323	0.0561722	0.0563985	0.0560016	0.0561962	0.0563676	0.0561668		0.0001	0.0790565	0.0768646	0.0801049	0.0767176	0.0786573	0.0795574		0.0001	0.0740666	0.0745661	0.0751856	0.0748654	0.0743081	0.0744607
0.0002	0.202784	0.202287	0.202703	0.20338	0.203959	0.202287	0.201574	0.203411	0.203061	0.2039	0.202622	0.203119	0.203938	0.203014		0.0002	0.272407	0.26502	0.275624	0.264278	0.270839	0.273908		0.0002	0.259029	0.260531	0.262671	0.261527	0.259493	0.260114
0.0003	0.40389	0.402568	0.403256	0.404175	0.405518	0.402273	0.400689	0.404375	0.40334	0.405115	0.402979	0.403159	0.405431	0.403062		0.0003	0.533414	0.516717	0.538086	0.515069	0.528295	0.53571		0.0003	0.507388	0.510181	0.514961	0.512316	0.508349	0.509523
0.0004	0.648589	0.645669	0.646631	0.647078	0.649675	0.644641	0.641796	0.647724	0.645462	0.648661	0.645768	0.644361	0.649125	0.644244		0.0004	0.875711	0.844119	0.881586	0.841233	0.863995	0.878235		0.0004	0.823918	0.828376	0.837435	0.83248	0.826227	0.82758
0.0005	0.949895	0.944007	0.945143	0.944409	0.948265	0.941466	0.936939	0.945686	0.941239	0.946737	0.942905	0.938708	0.946838	0.93734		0.0005	1.30505	1.25577	1.31313	1.25002	1.28521	1.30651		0.0005	1.22132	1.22726	1.24158	1.23361	1.22458	1.22551
0.0006	1.31142	1.30048	1.30131	1.29909	1.30304	1.29509	1.28849	1.30084	1.29252	1.30155	1.29648	1.2889	1.30086	1.28309		0.0006	1.80066	1.73066	1.81021	1.71915	1.76977	1.79872		0.0006	1.68479	1.6923	1.71225	1.69987	1.68756	1.68764
0.0007	1.71654	1.698	1.69782	1.69376	1.696	1.68803	1.67898	1.69562	1.68129	1.69525	1.68878	1.67734	1.69354	1.66299		0.0007	2.35117	2.25789	2.36115	2.23819	2.30594	2.34305		0.0007	2.19901	2.20829	2.23412	2.21616	2.19912	2.19836
0.0008	2.14946	2.12061	2.11903	2.11197	2.11131	2.10449	2.09248	2.11382	2.09146	2.11178	2.10394	2.08725	2.1086	2.06122		0.0008	2.9468	2.83178	2.95807	2.80245	2.88635	2.92979		0.0008	2.75714	2.76684	2.79872	2.77553	2.75142	2.74971
0.0009	2.60897	2.56707	2.56406	2.5522	2.54806	2.54336	2.52783	2.55416	2.52208	2.55017	2.54091	2.51685	2.54458	2.47698		0.0009	3.57421	3.43541	3.58509	3.39438	3.49511	3.54518		0.0009	3.34732	3.35637	3.39474	3.36597	3.33384	3.33014
0.001	3.09606	3.03834	3.0337	3.0156	3.00681	3.00528	2.98578	3.01759	2.97403	3.01125	3.00042	2.96732	3.00222	2.91071		0.001	4.22785	4.05875	4.23404	4.00276	4.12404	4.18306		0.001	3.95949	3.96884	4.01389	3.97753	3.93753	3.93079
0.0011	3.60151	3.5253	3.51833	3.49347	3.47765	3.48057	3.45685	3.49487	3.43779	3.4853	3.47278	3.43008	3.47213	3.35251		0.0011	4.9013	4.70145	4.90184	4.62815	4.77075	4.8374		0.0011	4.5907	4.60006	4.65143	4.60667	4.55738	4.54787
0.0012	4.11374	4.01675	4.0067	3.97473	3.94936	3.95783	3.92974	3.97469	3.90222	3.96093	3.94668	3.89405	3.94299	3.79146		0.0012	5.5849	5.35714	5.58091	5.26486	5.4271	5.4994		0.0012	5.23498	5.24202	5.30014	5.24702	5.18658	5.17463
0.0013	4.63085	4.51115	4.49768	4.45776	4.42098	4.43574	4.40309	4.45558	4.36631	4.43703	4.42096	4.35746	4.41336	4.22697		0.0013	6.27517	6.0174	6.2647	5.90241	6.08606	6.16525		0.0013	5.88472	5.88893	5.95447	5.89136	5.81982	5.80419
0.0014	5.15661	5.01227	4.99523	4.94641	4.89632	4.91807	4.88078	4.94153	4.83415	4.91773	4.89965	4.82416	4.88717	4.66293		0.0014	6.97158	6.68123	6.95126	6.53918	6.74706	6.83357		0.0014	6.53907	6.54137	6.61374	6.53913	6.45628	6.43571
0.0015	5.68921	5.51835	5.49728	5.43926	5.37304	5.4027	5.36087	5.43082	5.30377	5.40099	5.3808	5.29283	5.36265	5.09697		0.0015	7.67153	7.34914	7.63986	7.17826	7.40961	7.50187		0.0015	7.1988	7.19817	7.2768	7.19096	7.09476	7.06931
0.0016	6.22205	6.02316	5.99729	5.93029	5.84474	5.88311	5.83694	5.91707	5.76878	5.88022	5.8579	5.7575	5.83344	5.52296		0.0016	8.37193	8.01744	8.32851	7.81621	8.0704	8.1678		0.0016	7.85995	7.85492	7.94022	7.84271	7.73178	7.70148
0.0017	6.75293	6.52494	6.49371	6.41767	6.31031	6.35766	6.30734	6.39846	6.22779	6.35387	6.32936	6.21625	6.29774	5.94022		0.0017	9.07088	8.68373	9.01474	8.44817	8.72718	8.82954		0.0017	8.52005	8.51056	8.60257	8.49157	8.36584	8.32991
0.0018	7.28528	7.02717	6.99035	6.90475	6.77371	6.83003	6.77572	6.87857	6.68464	6.82582	6.79901	6.67237	6.75925	6.35288		0.0018	9.76939	9.35023	9.6987	9.07649	9.38099	9.48759		0.0018	9.18148	9.16734	9.26543	9.14022	8.99832	8.95623
0.0019	7.82054	7.53109	7.48836	7.39283	7.23592	7.30147	7.24334	7.35879	7.14047	7.29735	7.26816	7.1273	7.21943	6.76182		0.0019	10.4691	10.0178	10.3817	9.70404	10.0326	10.1431		0.0019	9.84492	9.82531	9.92905	9.78988	9.6295	9.58104
0.002	8.35546	8.03349	7.98429	7.87887	7.69357	7.76872	7.70697	7.83588	7.59188	7.76494	7.73356	7.57807	7.67518	7.1637		0.002	11.1681	10.6842	11.0629	10.3283	10.6807	10.7946		0.002	10.5078	10.4825	10.5914	10.4378	10.2578	10.2025
0.0021	8.88779	8.53255	8.47633	8.36096	8.14535	8.23008	8.16484	8.30791	8.03719	8.22676	8.19347	8.02273	8.12464	7.55755		0.0021	11.865	11.3494	11.7415	10.9486	11.3253	11.4415		0.0021	11.1705	11.1391	11.2528	11.0839	10.8837	10.8208
0.0022	9.41977	9.03068	8.96717	8.84129	8.59432	8.68818	8.61954	8.77734	8.47922	8.68565	8.65057	8.46341	8.57027	7.94662		0.0022	12.5621	12.0164	12.4194	11.5679	11.9681	12.0858		0.0022	11.8357	11.7975	11.9158	11.7313	11.509	11.4382
0.0023	9.9539	9.53015	9.45917	9.32208	9.0427	9.14535	9.07341	9.24658	8.92025	9.14408	9.10719	8.90236	9.01448	8.33302		0.0023	13.2609	12.685	13.0974	12.1868	12.6094	12.7281		0.0023	12.5031	12.4579	12.5803	12.3802	12.1336	12.0546
0.0024	10.489	10.0297	9.95092	9.80218	9.48898	9.60033	9.52517	9.71442	9.35884	9.60063	9.56205	9.33856	9.45625	8.71518		0.0024	13.9602	13.3536	13.7749	12.804	13.2487	13.3675		0.0024	13.1717	13.1191	13.2449	13.0289	12.7569	12.6691
0.0025	11.023	10.5278	10.4407	10.28	9.93179	10.0516	9.97319	10.1791	9.79334	10.0535	10.0136	9.7704	9.89401	9.09197		0.0025	14.6604	14.0241	14.4525	13.4213	13.8868	14.0049		0.0025	13.8428	13.7825	13.911	13.6791	13.3801	13.2834
0.0026	11.5571	11.0256	10.93	10.7566	10.373	10.5008	10.4189	10.6419	10.2254	10.5042	10.4633	10.1989	10.3291	9.46546		0.0026	15.3631	14.6984	15.1317	14.0406	14.5252	14.6422		0.0026	14.5181	14.4497	14.5805	14.3327	14.0048	13.8987
0.0027	12.0935	11.5255	11.4213	11.2342	10.8151	10.9501	10.8648	11.1053	10.6574	10.9553	10.9137	10.6263	10.7638	9.83785		0.0027	16.0683	15.3755	15.8126	14.6612	15.1638	15.2788		0.0027	15.1968	15.1203	15.253	14.989	14.6307	14.5142
0.0028	12.6327	12.0273	11.9143	11.7128	11.2575	11.3995	11.3108	11.5693	11.089	11.4067	11.3644	11.0526	11.1982	10.2085		0.0028	16.776	16.0552	16.4953	15.2829	15.8028	15.9145		0.0028	15.8793	15.794	15.9281	15.6479	15.2578	15.1304
0.0029	13.1731	12.5299	12.4079	12.1912	11.6991	11.8478	11.7554	12.0326	11.519	11.8571	11.8141	11.4766	11.6309	10.5763		0.0029	17.4875	16.7392	17.1808	15.9078	16.4431	16.5511		0.0029	16.567	16.4727	16.6073	16.3113	15.8872	15.7492
0.003	13.7152	13.034	12.9025	12.67	12.1407	12.2956	12.1994	12.4956	11.9481	12.3069	12.2637	11.8987	12.0626	10.9422		0.003	18.2036	17.4281	17.8698	16.5366	17.0855	17.1892		0.003	17.2603	17.1567	17.2914	16.9795	16.5199	16.3705
0.0031	14.2608	13.5413	13.4004	13.1509	12.5845	12.7451	12.6448	12.9604	12.3784	12.7584	12.7152	12.3207	12.4954	11.3083		0.0031	18.9238	18.1212	18.562	17.1682	17.7299	17.8283		0.0031	17.9586	17.8454	17.9799	17.6518	17.1556	16.994
0.0032	14.811	14.0524	13.902	13.6344	13.0305	13.1965	13.0921	13.4275	12.8101	13.2121	13.1689	12.7432	12.9295	11.6744		0.0032	19.6484	18.819	19.258	17.8032	18.3764	18.4689		0.0032	18.6627	18.5396	18.6734	18.3289	17.7945	17.6203
0.0033	15.3647	14.5662	14.406	14.1196	13.4776	13.6489	13.5402	13.8959	13.242	13.6668	13.6238	13.1653	13.364	12.0392		0.0033	20.3784	19.5224	19.9585	18.443	19.0257	19.1118		0.0033	19.3734	19.2402	19.3725	19.0119	18.4373	18.2502
0.0034	15.9215	15.0827	14.9123	14.6062	13.9259	14.1021	13.9889	14.3653	13.6739	14.1223	14.0794	13.5865	13.7986	12.4029		0.0034	21.1139	20.2309	20.6631	19.0872	19.6781	19.7569		0.0034	20.0903	19.9465	20.0771	19.7002	19.0841	18.8835
0.0035	16.4826	15.6029	15.4222	15.0953	14.3765	14.5574	14.4394	14.8367	14.1073	14.5798	14.5372	14.0081	14.2346	12.767		0.0035	21.8544	20.9441	21.3717	19.7349	20.3335	20.4039		0.0035	20.813	20.6584	20.7867	20.3932	19.7348	19.5199
0.0036	17.0489	16.1275	15.9363	15.5874	14.83	15.0153	14.8924	15.3108	14.5424	15.04	14.9978	14.4306	14.6724	13.1315		0.0036	22.6004	21.6626	22.0848	20.3866	20.9917	21.0535		0.0036	21.5422	21.3766	21.5021	21.0917	20.3896	20.1598
0.0037	17.6198	16.6553	16.4534	16.0816	15.285	15.4749	15.3468	15.7867	14.9782	15.5018	15.46	14.8532	15.1113	13.4952		0.0037	23.352	22.3864	22.8023	21.0429	21.653	21.7057		0.0037	22.2778	22.1006	22.223	21.7956	21.0482	20.8032
0.0038	18.1942	17.1857	16.9726	16.5771	15.7411	15.9355	15.802	16.2638	15.414	15.9643	15.9231	15.2752	15.5502	13.8577		0.0038	24.1085	23.1146	23.5236	21.7027	22.3172	22.3597		0.0038	23.0189	22.8299	22.9488	22.5039	21.7103	21.4495
0.0039	18.7725	17.7192	17.4946	17.0744	16.199	16.3976	16.2585	16.7422	15.8503	16.4282	16.3875	15.697	15.9898	14.2198		0.0039	24.8698	23.8471	24.2487	22.3655	22.984	23.0154		0.0039	23.7656	23.5644	23.6792	23.2165	22.376	22.0987
0.004	19.3554	18.2563	18.0198	17.5738	16.6588	16.8616	16.7166	17.2224	16.2877	16.8939	16.8537	16.119	16.4305	14.5819		0.004	25.6364	24.5843	24.9775	23.0317	23.6535	23.6732		0.004	24.5179	24.3043	24.4146	23.9337	23.045	22.7508
0.0041	19.9423	18.7961	18.5473	18.0747	17.1196	17.3268	17.1757	17.7038	16.7251	17.3606	17.321	16.5408	16.8716	14.9429		0.0041	26.4077	25.3253	25.7097	23.701	24.3252	24.3329		0.0041	25.2751	25.0487	25.1543	24.6547	23.7168	23.4052
0.0042	20.5324	19.3377	19.0761	18.576	17.5806	17.7924	17.6349	18.1855	17.1618	17.8273	17.7884	16.9615	17.3122	15.3022		0.0042	27.1828	26.0694	26.4446	24.3725	24.9987	24.9938		0.0042	26.0367	25.7971	25.8976	25.3788	24.391	24.0614
0.0043	21.1251	19.8809	19.6062	19.0778	18.0421	18.2584	18.0942	18.6673	17.5979	18.2939	18.2558	17.3811	17.7523	15.6602		0.0043	27.9616	26.8168	27.1824	25.046	25.6739	25.6555		0.0043	26.8026	26.5495	26.6443	26.106	25.0675	24.7194
0.0044	21.7209	20.4263	20.1379	19.5803	18.5044	18.725	18.5541	19.1496	18.0339	18.761	18.7238	17.7998	18.1922	16.0175		0.0044	28.7445	27.5675	27.9226	25.7214	26.3507	26.3181		0.0044	27.5725	27.3057	27.3945	26.8361	25.746	25.379
0.0045	22.3197	20.9735	20.6709	20.0833	18.9669	19.192	19.014	19.6322	18.4692	19.2282	19.1918	18.2176	18.6316	16.3733		0.0045	29.5307	28.3205	28.6649	26.3981	27.0287	26.9813		0.0045	28.3458	28.0649	28.1473	27.5683	26.4259	26.0396
0.0046	22.9206	21.5214	21.2042	20.586	19.4288	19.6585	19.4733	20.1142	18.9031	19.6945	19.659	18.6336	19.0698	16.7271		0.0046	30.3197	29.0755	29.4088	27.0757	27.7074	27.6448		0.0046	29.1222	28.8269	28.9025	28.3023	27.1069	26.7007
0.0047	23.5229	22.0698	21.7376	21.0882	19.8902	20.1242	19.9316	20.5952	19.3354	20.1596	20.1253	19.0478	19.5065	17.079		0.0047	31.1114	29.8329	30.1542	27.7542	28.3867	28.3085		0.0047	29.9015	29.5915	29.6598	29.0382	27.789	27.3626
0.0048	24.1269	22.6191	22.2714	21.59	20.3513	20.5895	20.3894	21.0757	19.7666	20.6241	20.591	19.4604	19.942	17.4295		0.0048	31.9056	30.5922	30.901	28.4334	29.0666	28.9721		0.0048	30.6834	30.3583	30.4191	29.7755	28.4718	28.0248
0.0049	24.7327	23.1691	22.8056	22.0915	20.8121	21.0544	20.8466	21.5556	20.1967	21.088	21.056	19.8714	20.3764	17.7784		0.0049	32.7019	31.3527	31.6487	29.1126	29.7467	29.6352		0.0049	31.4674	31.1272	31.1799	30.5138	29.155	28.687
0.005	25.316	23.8341	23.5048	22.6217	21.2681	21.6988	21.5263	22.0208	20.6841	21.6366	21.5602	20.1375	20.8557	18.0851		0.005	33.3775	32.2279	32.0997	30.1101	30.4565	30.2054		0.005	32.1905	31.7036	31.6983	31.1091	30.1273	29.3419
0.01	56.1779	51.2548	49.8188	46.7011	43.1089	43.8587	43.0993	44.5173	40.338	43.4704	43.2378	38.1017	40.7573	33.1881		0.01	73.9493	71.2005	68.9098	63.6231	63.8359	61.9026		0.01	72.7523	70.8987	70.0138	67.9831	63.9015	61.4763
0.015	86.4882	77.0375	74.1179	68.3601	62.4478	63.2295	61.6908	64.0248	56.8138	62.454	61.906	52.5522	57.4349	45.2894		0.015	114.178	109.545	103.923	94.6723	94.6324	90.3617		0.015	113.488	109.706	107.471	103.423	95.146	90.8811
0.02	115.237	100.817	96.1943	87.9219	79.5325	80.1773	77.7859	80.9626	70.9917	79.026	78.0253	64.7376	71.6338	55.5892		0.02	152.889	145.998	136.491	122.973	122.631	115.805		0.02	152.734	146.729	142.845	136.545	123.548	117.377
0.025	142.3	122.903	116.382	105.839	94.8769	95.2835	91.9936	95.9722	83.6109	93.7856	92.1943	75.4705	84.0295	64.6942		0.025	189.813	180.432	166.739	148.846	148.189	138.781		0.025	190.103	181.726	176.013	167.334	149.439	141.377
0.03	167.777	143.615	135.063	122.458	108.87	108.981	104.781	109.509	95.0987	107.158	104.878	85.22	95.0863	72.924		0.03	224.986	212.961	194.944	172.658	171.685	159.764		0.03	225.582	214.778	207.121	196.024	173.235	163.303
0.035	191.84	163.178	152.491	138.029	121.788	121.588	116.516	121.926	105.722	119.439	116.398	94.2398	105.097	80.4775		0.035	258.52	243.765	221.359	194.756	193.462	179.12		0.035	259.325	246.09	236.374	222.864	195.273	183.508
0.04	214.649	181.772	168.852	152.701	133.873	133.294	127.418	133.445	115.656	130.822	127.014	102.678	114.295	87.5068		0.04	290.555	273.04	246.22	215.416	213.804	197.133		0.04	291.49	275.847	263.989	248.093	215.842	202.286
0.045	236.343	199.505	184.324	166.61	145.236	144.248	137.649	144.234	125.017	141.469	136.878	110.638	122.831	94.1188		0.045	321.221	300.958	269.729	234.857	232.907	214.023		0.045	322.238	304.225	290.18	271.918	235.151	219.836
0.05	257.038	216.5	199.035	179.856	156.017	154.576	147.292	154.408	133.881	151.496	146.132	118.188	130.832	100.394		0.05	350.658	327.679	292.057	253.236	250.959	229.945		0.05	351.726	331.372	315.103	294.504	253.367	236.334
0.055	276.852	232.844	213.073	192.544	166.306	164.391	156.447	164.055	142.327	160.993	154.881	125.381	138.378	106.392		0.055	378.977	353.32	313.324	270.681	268.089	245.016		0.055	380.074	357.413	338.884	315.987	270.62	251.92
0.06	295.881	248.597	226.523	204.724	176.159	173.741	165.169	173.263	150.417	170.051	163.188	132.244	145.547	112.129		0.06	406.283	377.986	333.671	287.31	284.407	259.356		0.06	407.383	382.463	361.635	336.486	287.019	266.704
0.065	314.211	263.822	239.453	216.471	185.632	182.678	173.516	182.065	158.208	178.717	171.095	138.833	152.383	117.63		0.065	432.685	401.776	353.196	303.192	299.997	273.041		0.065	433.736	406.613	383.452	356.117	302.664	280.777
0.07	331.929	278.56	251.912	227.823	194.785	191.248	181.535	190.537	165.737	187.045	178.688	145.163	158.955	122.922		0.07	458.233	424.774	371.986	318.411	314.945	286.126		0.07	459.22	429.939	404.438	374.947	317.624	294.206
0.075	349.067	292.849	263.943	238.805	203.633	199.49	189.256	198.711	173.008	195.064	185.978	151.263	165.285	128.025		0.075	482.975	447.044	390.123	333.035	329.296	298.673		0.075	483.896	452.523	424.68	393.054	331.97	307.046
0.08	365.702	306.704	275.591	249.451	212.216	207.427	196.731	206.611	180.04	202.786	193.001	157.193	171.391	132.952		0.08	506.968	468.638	407.646	347.122	343.106	310.727		0.08	507.843	474.424	444.217	410.477	345.758	319.369
0.085	381.864	320.174	286.899	259.786	220.538	215.095	203.98	214.25	186.858	210.238	199.789	162.966	177.3	137.74		0.085	530.28	489.625	424.597	360.702	356.443	322.316		0.085	531.123	495.694	463.122	427.29	359.055	331.214
0.09	397.608	333.312	297.862	269.851	228.601	222.541	211.019	221.653	193.479	217.425	206.368	168.572	183.034	142.395		0.09	552.983	510.048	441.022	373.842	369.352	333.489		0.09	553.782	516.373	481.436	443.544	371.893	342.635
0.095	412.965	346.134	308.525	279.655	236.439	229.793	217.832	228.827	199.927	224.383	212.753	174.012	188.608	146.931		0.095	575.114	529.932	456.944	386.576	381.861	344.265		0.095	575.835	536.488	499.203	459.296	384.29	353.657
0.1	427.962	358.637	318.911	289.234	244.073	236.865	224.458	235.799	206.207	231.151	218.943	179.319	194.004	151.344		0.1	596.709	549.315	472.409	398.928	394.001	354.692		0.1	597.325	556.072	516.456	474.58	396.284	364.329
0.105	442.625	370.847	329.042	298.607	251.509	243.751	230.898	242.576	212.317	237.727	224.96	184.51	199.249	155.624		0.105	617.828	568.25	487.444	410.92	405.795	364.808		0.105	618.283	575.153	533.217	489.413	407.905	374.671
0.11	456.972	382.786	338.942	307.784	258.781	250.432	237.155	249.173	218.314	244.117	230.79	189.573	204.344	159.807		0.11	638.5	586.746	502.068	422.573	417.246	374.624		0.11	638.74	593.767	549.519	503.826	419.18	384.698
0.115	471.021	394.459	348.598	316.767	265.9	256.953	243.228	255.61	224.169	250.354	236.478	194.518	209.314	163.881		0.115	658.738	604.82	516.305	433.922	428.374	384.162		0.115	658.728	611.944	565.406	517.861	430.14	394.441
0.12	484.764	405.892	358.021	325.578	272.855	263.318	249.144	261.893	229.874	256.426	242.009	199.359	214.16	167.868		0.12	678.553	622.525	530.191	444.969	439.205	393.454		0.12	678.282	629.716	580.913	531.531	440.814	403.908
0.125	498.212	417.094	367.236	334.221	279.674	269.547	254.928	268.05	235.435	262.354	247.399	204.11	218.896	171.782		0.125	697.972	639.862	543.757	455.737	449.771	402.506		0.125	697.435	647.092	596.06	544.853	451.217	413.118
0.13	511.42	428.09	376.265	342.694	286.368	275.643	260.591	274.085	240.874	268.16	252.664	208.775	223.537	175.63		0.13	717.036	656.846	557.023	466.232	460.086	411.328		0.13	716.199	664.098	610.867	557.868	461.346	422.083
0.135	524.412	438.895	385.148	350.998	292.941	281.629	266.158	279.998	246.197	273.837	257.809	213.336	228.085	179.41		0.135	735.755	673.501	569.994	476.475	470.146	419.925		0.135	734.571	680.754	625.351	570.591	471.222	430.809
0.14	537.172	449.515	393.875	359.146	299.397	287.507	271.622	285.787	251.426	279.406	262.85	217.8	232.536	183.125		0.14	754.129	689.835	582.684	486.494	479.957	428.336		0.14	752.57	697.091	639.499	583.034	480.867	439.318
0.145	549.697	459.966	402.455	367.146	305.74	293.31	276.982	291.454	256.543	284.867	267.777	222.165	236.897	186.755		0.145	772.187	705.851	595.1	496.305	489.547	436.55		0.145	770.222	713.124	653.345	595.191	490.285	447.636
0.15	562.013	470.244	410.9	374.994	311.998	299.03	282.241	297.02	261.581	290.223	272.587	226.441	241.168	190.313		0.15	789.943	721.587	607.261	505.908	498.93	444.583		0.15	787.557	728.838	666.898	607.062	499.481	455.762
0.155	574.138	480.364	419.214	382.691	318.153	304.64	287.405	302.48	266.543	295.492	277.309	230.661	245.358	193.814		0.155	807.418	737.05	619.187	515.314	508.134	452.453		0.155	804.595	744.237	680.175	618.669	508.462	463.7
0.16	586.108	490.335	427.389	390.247	324.191	310.146	292.491	307.843	271.415	300.681	281.946	234.827	249.466	197.259		0.16	824.624	752.252	630.896	524.538	517.164	460.165		0.16	821.337	759.35	693.187	630.037	517.251	471.461
0.165	597.922	500.154	435.445	397.698	330.126	315.558	297.509	313.111	276.22	305.769	286.507	238.915	253.512	200.674		0.165	841.553	767.192	642.398	533.589	526.032	467.722		0.165	837.786	774.182	705.932	641.175	525.858	479.049
0.17	609.569	509.848	443.379	405.054	335.973	320.874	302.442	318.287	280.935	310.754	291.009	242.935	257.492	204.042		0.17	858.236	781.879	653.709	542.454	534.732	475.133		0.17	853.948	788.751	718.404	652.092	534.311	486.459
0.175	621.05	519.405	451.191	412.306	341.728	326.088	307.307	323.391	285.584	315.64	295.445	246.903	261.406	207.361		0.175	874.68	796.333	664.83	551.143	543.263	482.416		0.175	869.857	803.062	730.625	662.789	542.61	493.712
0.18	632.372	528.827	458.885	419.441	347.405	331.214	312.083	328.423	290.167	320.454	299.816	250.825	265.258	210.638		0.18	890.88	810.555	675.771	559.681	551.632	489.555		0.18	885.529	817.142	742.626	673.261	550.775	500.817
0.185	643.566	538.116	466.485	426.485	353.013	336.27	316.776	333.364	294.691	325.203	304.123	254.673	269.066	213.88		0.185	906.859	824.559	686.533	568.085	559.845	496.564		0.185	900.983	831.002	754.394	683.511	558.794	507.771
0.19	654.6	547.27	473.998	433.414	358.557	341.244	321.386	338.215	299.137	329.899	308.37	258.443	272.819	217.084		0.19	922.627	838.341	697.127	576.344	567.909	503.441		0.19	916.235	844.643	765.936	693.554	566.675	514.591
0.195	665.508	556.317	481.438	440.245	364.016	346.14	325.92	342.988	303.505	334.525	312.536	262.159	276.514	220.243		0.195	938.18	851.925	707.572	584.478	575.844	510.192		0.195	931.296	858.071	777.262	703.395	574.428	521.309
0.2	676.292	565.232	488.795	446.973	369.418	350.949	330.385	347.673	307.799	339.104	316.65	265.828	280.16	223.351		0.2	953.54	865.318	717.861	592.493	583.658	516.835		0.2	946.153	871.284	788.394	713.062	582.051	527.912
0.205	686.984	574.034	496.065	453.59	374.767	355.692	334.785	352.286	312.055	343.607	320.695	269.461	283.744	226.427		0.205	968.708	878.522	727.996	600.396	591.349	523.384		0.205	960.804	884.284	799.344	722.552	589.552	534.392
0.21	697.557	582.749	503.253	460.114	380.057	360.395	339.117	356.843	316.257	348.036	324.669	273.075	287.281	229.469		0.21	983.68	891.553	737.978	608.174	598.926	529.846		0.21	975.258	897.091	810.128	731.881	596.946	540.752
0.215	707.997	591.376	510.334	466.538	385.295	365.056	343.357	361.333	320.405	352.405	328.569	276.684	290.766	232.481		0.215	998.468	904.434	747.821	615.833	606.398	536.232		0.215	989.521	909.725	820.763	741.051	604.243	546.984
0.22	718.329	599.928	517.323	472.859	390.471	369.662	347.551	365.745	324.508	356.725	332.425	280.261	294.22	235.472		0.22	1013.07	917.155	757.545	623.371	613.762	542.519		0.22	1003.59	922.198	831.255	750.063	611.427	553.108
0.225	728.573	608.393	524.254	479.109	395.593	374.193	351.692	370.103	328.558	360.982	336.239	283.795	297.652	238.425		0.225	1027.5	929.724	767.144	630.795	621.008	548.691		0.225	1017.48	934.51	841.605	758.922	618.496	559.141
0.23	738.724	616.768	531.109	485.294	400.671	378.66	355.816	374.418	332.565	365.179	340.001	287.292	301.057	241.351		0.23	1041.78	942.14	776.607	638.118	628.15	554.752		0.23	1031.18	946.653	851.805	767.622	625.435	565.092
0.235	748.793	625.06	537.896	491.412	405.683	383.058	359.917	378.685	336.526	369.307	343.725	290.727	304.417	244.25		0.235	1055.91	954.408	785.97	645.339	635.198	560.712		0.235	1044.73	958.63	861.868	776.194	632.267	570.978
0.24	758.796	633.265	544.591	497.475	410.612	387.402	363.957	382.913	340.47	373.387	347.417	294.121	307.737	247.127		0.24	1069.91	966.529	795.226	652.481	642.149	566.596		0.24	1058.17	970.446	871.787	784.639	639.017	576.78
0.245	768.725	641.384	551.219	503.447	415.475	391.712	367.943	387.101	344.379	377.434	351.067	297.497	311.014	249.98		0.245	1083.77	978.504	804.378	659.541	649.013	572.391		0.245	1071.48	982.105	881.553	792.946	645.679	582.511
0.25	778.579	649.42	557.76	509.353	420.271	395.987	371.88	391.254	348.25	381.44	354.691	300.839	314.246	252.823		0.25	1097.49	990.343	813.437	666.505	655.79	578.088		0.25	1084.64	993.612	891.184	801.134	652.254	588.166
0.255	788.358	657.36	564.241	515.206	425.025	400.234	375.775	395.352	352.078	385.393	358.281	304.141	317.455	255.614		0.255	1111.06	1002.06	822.399	673.381	662.499	583.696		0.255	1097.67	1004.99	900.684	809.208	658.728	593.739
0.26	798.09	665.243	570.671	521.004	429.759	404.417	379.648	399.399	355.866	389.312	361.844	307.412	320.606	258.379		0.26	1124.5	1013.64	831.263	680.169	669.131	589.216		0.26	1110.58	1016.24	910.074	817.178	665.114	599.2
0.265	807.788	673.073	577.034	526.729	434.464	408.559	383.49	403.399	359.614	393.206	365.378	310.666	323.717	261.121		0.265	1137.81	1025.08	840.023	686.87	675.652	594.621		0.265	1123.38	1027.35	919.354	825.063	671.421	604.559
0.27	817.421	680.854	583.322	532.389	439.127	412.668	387.291	407.343	363.319	397.055	368.881	313.877	326.803	263.834		0.27	1150.99	1036.4	848.671	693.492	682.075	599.924		0.27	1136.07	1038.36	928.527	832.871	677.635	609.851
0.275	826.97	688.591	589.548	538.01	443.764	416.74	391.041	411.23	366.989	400.84	372.377	317.045	329.852	266.51		0.275	1164.09	1047.62	857.206	700.028	688.408	605.148		0.275	1148.62	1049.23	937.59	840.589	683.778	615.086
0.28	836.45	696.304	595.723	543.587	448.35	420.782	394.76	415.087	370.607	404.583	375.849	320.175	332.871	269.162		0.28	1177.09	1058.72	865.633	706.493	694.663	610.295		0.28	1161.05	1059.97	946.526	848.197	689.846	620.265
0.285	845.897	703.957	601.864	549.11	452.89	424.786	398.442	418.92	374.191	408.279	379.287	323.278	335.867	271.784		0.285	1189.98	1069.7	873.95	712.874	700.858	615.364		0.285	1173.37	1070.58	955.352	855.704	695.844	625.379
0.29	855.3	711.551	607.963	554.588	457.383	428.759	402.085	422.742	377.745	411.944	382.678	326.349	338.832	274.399		0.29	1202.78	1080.56	882.166	719.196	706.994	620.386		0.29	1185.58	1081.08	964.071	863.124	701.777	630.437
0.295	864.639	719.101	613.992	560.017	461.824	432.734	405.689	426.542	381.26	415.558	386.046	329.39	341.774	276.991		0.295	1215.48	1091.29	890.301	725.432	713.082	625.344		0.295	1197.69	1091.47	972.678	870.469	707.63	635.449
0.3	873.927	726.609	619.977	565.403	466.232	436.697	409.249	430.301	384.742	419.133	389.401	332.414	344.698	279.584		0.3	1228.1	1101.91	898.356	731.592	719.114	630.229		0.3	1209.66	1101.75	981.178	877.73	713.406	640.397
0.305	883.153	734.052	625.907	570.741	470.587	440.628	412.796	434.017	388.203	422.678	392.74	335.399	347.612	282.169		0.305	1240.63	1112.41	906.349	737.684	725.092	635.053		0.305	1221.5	1111.92	989.582	884.899	719.113	645.287
0.31	892.334	741.43	631.798	576.011	474.896	444.502	416.296	437.678	391.623	426.184	396.053	338.346	350.499	284.72		0.31	1253.07	1122.81	914.287	743.718	731.017	639.854		0.31	1233.19	1121.98	997.89	891.967	724.734	650.123
0.315	901.462	748.746	637.634	581.234	479.152	448.336	419.761	441.283	395.018	429.661	399.336	341.256	353.351	287.254		0.315	1265.42	1133.11	922.153	749.705	736.897	644.623		0.315	1244.78	1131.95	1006.11	898.932	730.272	654.895
0.32	910.522	756.026	643.449	586.395	483.365	452.135	423.191	444.843	398.385	433.085	402.599	344.144	356.181	289.784		0.32	1277.7	1143.34	929.941	755.642	742.702	649.368		0.32	1256.28	1141.83	1014.24	905.815	735.723	659.616
0.325	919.52	763.25	649.246	591.503	487.546	455.875	426.586	448.398	401.718	436.467	405.832	347.02	358.984	292.279		0.325	1289.89	1153.48	937.671	761.536	748.437	654.086		0.325	1267.69	1151.62	1022.27	912.625	741.094	664.278
0.33	928.4	770.425	655.025	596.596	491.71	459.578	429.937	451.96	405.033	439.827	409.055	349.872	361.753	294.739		0.33	1302	1163.55	945.316	767.395	754.11	658.761		0.33	1279.01	1161.33	1030.22	919.345	746.394	668.896
0.335	937.156	777.548	660.755	601.688	495.838	463.259	433.279	455.529	408.326	443.164	412.26	352.702	364.481	297.166		0.335	1314.02	1173.54	952.875	773.212	759.722	663.398		0.335	1290.24	1170.93	1038.1	925.997	751.633	673.452
0.34	945.815	784.631	666.449	606.757	499.933	466.907	436.622	459.048	411.607	446.479	415.433	355.519	367.178	299.588		0.34	1325.97	1183.44	960.346	778.975	765.282	668.017		0.34	1301.35	1180.43	1045.93	932.585	756.812	677.941
0.345	954.392	791.652	672.106	611.805	504.009	470.514	439.97	462.537	414.897	449.799	418.583	358.332	369.873	301.999		0.345	1337.82	1193.23	967.743	784.692	770.785	672.614		0.345	1312.37	1189.85	1053.7	939.119	761.92	682.392
0.35	962.921	798.617	677.726	616.829	508.069	474.09	443.301	465.993	418.175	453.088	421.697	361.125	372.565	304.387		0.35	1349.59	1202.94	975.085	790.354	776.233	677.18		0.35	1323.29	1199.2	1061.43	945.593	766.958	686.792
0.355	971.39	805.535	683.307	621.84	512.118	477.653	446.595	469.417	421.438	456.38	424.775	363.9	375.249	306.753		0.355	1361.28	1212.58	982.379	795.973	781.637	681.704		0.355	1334.12	1208.48	1069.11	952.007	771.939	691.13
0.36	979.818	812.41	688.867	626.805	516.152	481.203	449.879	472.795	424.688	459.674	427.831	366.641	377.917	309.118		0.36	1372.87	1222.16	989.64	801.545	786.993	686.18		0.36	1344.86	1217.7	1076.73	958.354	776.869	695.402
0.365	988.231	819.251	694.404	631.727	520.184	484.741	453.136	476.144	427.908	462.968	430.854	369.366	380.584	311.472		0.365	1384.39	1231.66	996.848	807.059	792.286	690.61		0.365	1355.52	1226.83	1084.28	964.656	781.761	699.616
0.37	996.629	826.068	699.906	636.619	524.185	488.251	456.352	479.474	431.117	466.239	433.845	372.081	383.229	313.826		0.37	1395.83	1241.1	1004	812.532	797.52	695.008		0.37	1366.11	1235.88	1091.79	970.914	786.625	703.79
0.375	1004.99	832.87	705.368	641.487	528.151	491.742	459.535	482.791	434.299	469.467	436.799	374.768	385.832	316.165		0.375	1407.22	1250.48	1011.09	817.971	802.725	699.369		0.375	1376.65	1244.84	1099.23	977.118	791.433	707.908
0.38	1013.31	839.668	710.824	646.347	532.094	495.204	462.691	486.106	437.447	472.653	439.701	377.43	388.411	318.5		0.38	1418.57	1259.79	1018.13	823.363	807.894	703.722		0.38	1387.12	1253.74	1106.63	983.249	796.192	711.984
0.385	1021.6	846.437	716.267	651.226	536.023	498.629	465.815	489.395	440.578	475.813	442.588	380.067	390.979	320.825		0.385	1429.84	1269.04	1025.1	828.715	813.039	708.055		0.385	1397.51	1262.59	1113.97	989.319	800.904	716.022
0.39	1029.85	853.169	721.679	656.105	539.928	502.01	468.899	492.659	443.683	478.93	445.442	382.7	393.53	323.152		0.39	1441.06	1278.21	1032.01	834.023	818.152	712.368		0.39	1407.82	1271.35	1121.26	995.345	805.59	720.036
0.395	1038.1	859.883	727.068	660.965	543.779	505.35	471.969	495.881	446.772	482.017	448.273	385.297	396.052	325.455		0.395	1452.23	1287.31	1038.84	839.288	823.23	716.648		0.395	1418.07	1280.02	1128.5	1001.33	810.26	724.014
0.4	1046.35	866.554	732.445	665.796	547.606	508.67	475.021	499.074	449.833	485.066	451.107	387.884	398.581	327.754		0.4	1463.35	1296.35	1045.6	844.513	828.285	720.908		0.4	1428.23	1288.61	1135.68	1007.27	814.909	727.942
0.405	1054.58	873.179	737.797	670.599	551.413	511.991	478.075	502.249	452.872	488.07	453.951	390.473	401.106	330.049		0.405	1474.38	1305.33	1052.32	849.713	833.321	725.133		0.405	1438.32	1297.1	1142.8	1013.18	819.507	731.823
0.41	1062.77	879.789	743.126	675.387	555.193	515.311	481.127	505.402	455.889	491.05	456.787	393.033	403.609	332.341		0.41	1485.32	1314.26	1059.01	854.889	838.338	729.34		0.41	1448.33	1305.5	1149.84	1019.04	824.051	735.658
0.415	1070.95	886.376	748.416	680.144	558.949	518.606	484.153	508.547	458.873	494.009	459.603	395.577	406.118	334.596		0.415	1496.2	1323.12	1065.66	860.022	843.337	733.529		0.415	1458.27	1313.82	1156.82	1024.84	828.531	739.456
0.42	1079.07	892.92	753.676	684.877	562.645	521.88	487.167	511.674	461.819	496.957	462.361	398.083	408.607	336.821		0.42	1507.01	1331.92	1072.27	865.106	848.306	737.692		0.42	1468.14	1322.08	1163.73	1030.59	832.968	743.226
0.425	1087.16	899.44	758.909	689.56	566.305	525.148	490.148	514.769	464.747	499.913	465.088	400.575	411.061	339.043		0.425	1517.77	1340.65	1078.83	870.16	853.218	741.835		0.425	1477.95	1330.28	1170.6	1036.27	837.352	746.987
0.43	1095.24	905.926	764.113	694.218	569.941	528.419	493.117	517.876	467.638	502.885	467.789	403.065	413.484	341.251		0.43	1528.47	1349.32	1085.37	875.198	858.094	745.954		0.43	1487.71	1338.42	1177.42	1041.9	841.692	750.733
0.435	1103.3	912.379	769.275	698.872	573.56	531.687	496.059	520.977	470.496	505.857	470.468	405.542	415.884	343.455		0.435	1539.12	1357.94	1091.86	880.204	862.948	750.034		0.435	1497.43	1346.5	1184.19	1047.49	845.983	754.472
0.44	1111.33	918.798	774.389	703.498	577.177	534.942	498.984	524.069	473.367	508.803	473.12	408.004	418.258	345.648		0.44	1549.73	1366.51	1098.31	885.196	867.771	754.065		0.44	1507.09	1354.52	1190.92	1053.01	850.253	758.198
0.445	1119.34	925.189	779.466	708.085	580.795	538.179	501.905	527.143	476.216	511.728	475.75	410.449	420.632	347.812		0.445	1560.3	1375.02	1104.71	890.152	872.558	758.056		0.445	1516.7	1362.49	1197.6	1058.49	854.505	761.911
0.45	1127.33	931.561	784.511	712.651	584.414	541.381	504.811	530.18	479.045	514.648	478.365	412.884	422.993	349.964		0.45	1570.8	1383.49	1111.06	895.07	877.326	762.02		0.45	1526.24	1370.41	1204.2	1063.92	858.733	765.603
0.455	1135.31	937.93	789.553	717.196	588.024	544.564	507.74	533.174	481.853	517.56	480.967	415.315	425.366	352.113		0.455	1581.24	1391.93	1117.35	899.95	882.069	765.951		0.455	1535.73	1378.26	1210.72	1069.28	862.939	769.282
0.46	1143.27	944.319	794.597	721.711	591.61	547.703	510.662	536.133	484.666	520.459	483.557	417.731	427.745	354.245		0.46	1591.62	1400.32	1123.6	904.79	886.803	769.854		0.46	1545.14	1386.04	1217.19	1074.6	867.113	772.941
0.465	1151.21	950.719	799.634	726.199	595.163	550.81	513.567	539.066	487.47	523.339	486.137	420.131	430.116	356.36		0.465	1601.91	1408.66	1129.79	909.579	891.513	773.767		0.465	1554.5	1393.77	1223.61	1079.88	871.25	776.565
0.47	1159.12	957.121	804.665	730.654	598.692	553.916	516.445	541.965	490.249	526.199	488.707	422.517	432.482	358.473		0.47	1612.14	1416.96	1135.93	914.342	896.206	777.671		0.47	1563.79	1401.45	1229.99	1085.11	875.352	780.151
0.475	1167.03	963.512	809.685	735.112	602.213	557.012	519.308	544.854	493.027	529.011	491.253	424.892	434.846	360.589		0.475	1622.3	1425.23	1142	919.08	900.855	781.565		0.475	1573.01	1409.06	1236.36	1090.27	879.434	783.701
0.48	1174.92	969.887	814.687	739.571	605.72	560.087	522.163	547.755	495.808	531.772	493.788	427.243	437.213	362.71		0.48	1632.4	1433.46	1148.01	923.776	905.483	785.457		0.48	1582.15	1416.62	1242.68	1095.39	883.491	787.226
0.485	1182.8	976.263	819.645	744.014	609.176	563.142	525.018	550.647	498.586	534.519	496.297	429.567	439.556	364.818		0.485	1642.42	1441.65	1153.98	928.424	910.079	789.305		0.485	1591.24	1424.14	1248.96	1100.47	887.501	790.745
0.49	1190.69	982.619	824.582	748.432	612.596	566.163	527.873	553.507	501.37	537.263	498.814	431.868	441.879	366.919		0.49	1652.36	1449.81	1159.93	933.032	914.637	793.132		0.49	1600.29	1431.63	1255.21	1105.5	891.465	794.247
0.495	1198.61	988.978	829.509	752.809	615.991	569.163	530.704	556.35	504.171	539.997	501.319	434.158	444.196	369.009		0.495	1662.22	1457.95	1165.88	937.611	919.15	796.958		0.495	1609.28	1439.07	1261.43	1110.48	895.39	797.722
0.5	1194.23	981.126	831.436	759.439	617.028	573.034	536.769	559.087	501.925	544.542	508.549	441.033	450.139	375.933		0.5	1644.78	1443.68	1150.81	945.189	910.107	807.442		0.5	1613.75	1429.92	1267.49	1121.16	888.182	804.458
1	1948.4	1550.16	1272.14	1152.92	914.117	834.083	771.576	796.944	724.529	773.166	725.178	637.447	641.557	548.219		1	2438.33	2104.33	1624.26	1323.16	1259.97	1110.3		1	2326.61	2033.31	1759.26	1532.65	1196.06	1079.4
1.5	2687.6	2096.72	1684.78	1511.56	1166.71	1049.43	962.069	987.386	902.955	954.017	895.436	791.317	790.221	682.046		1.5	3096.71	2643.43	1999.31	1621.38	1527.5	1341.63		1.5	2887.34	2504.11	2130.38	1840.15	1421.45	1278.42
2	3425.61	2638.85	2090.53	1859.93	1404.82	1248.54	1134.78	1160.28	1063.27	1114.83	1045.26	924.223	919.593	797.01		2	3696.65	3129.75	2330.09	1878.44	1757.6	1538.01		2	3379.53	2911.41	2448.65	2100.4	1606.68	1438.6
2.5	4163.17	3179.13	2494.19	2206.66	1637	1440.38	1299.75	1324.73	1214.95	1267.29	1185.39	1048.53	1037.63	900.999		2.5	4263.49	3588.29	2634.44	2110.73	1964.87	1714.05		2.5	3829.99	3282.84	2737.42	2329.59	1765.58	1576.91
3	4901.12	3718.75	2896.62	2552.12	1867.28	1630.35	1460.16	1484.24	1362.74	1415.41	1319.87	1166.41	1148.6	998.616		3	4809.54	4023.28	2920.73	2327.69	2156.53	1876.36		3	4253.69	3631.19	3003.26	2539.81	1909.07	1699.62
3.5	5639.54	4258.37	3297.99	2896.38	2097.33	1817.9	1618.63	1641.54	1507.2	1560.19	1450.97	1280.53	1255.34	1093.06		3.5	5337.76	4442.9	3197.05	2530.58	2337.75	2028.76		3.5	4658.36	3958.01	3253.87	2733.34	2041.49	1811.35
4	6378.99	4798.21	3697.56	3240.77	2327.24	2004.76	1775.82	1798.93	1650.72	1703.78	1581.41	1393.08	1360.14	1184.12		4	5852.23	4848.34	3462.8	2723.78	2510.94	2174.44		4	5043.1	4269.22	3492	2918.69	2163.7	1915.31
4.5	7116.79	5337.93	4097.34	3584.7	2557.2	2191.6	1931.85	1955.74	1793.06	1847.23	1710.95	1503.71	1463.76	1273.82		4.5	6354.47	5243.17	3720.39	2908.93	2677.36	2312.59		4.5	5416.85	4571.78	3720.24	3095.16	2279.77	2011.94
5	7854.28	5876.53	4495.78	3927.82	2786.82	2377.12	2087.57	2112.26	1935.15	1990.05	1839.83	1614.05	1565.92	1361.84		5	6847.63	5632.46	3970.9	3088.6	2837.94	2446.35		5	5784.23	4865.24	3940.17	3263.15	2389.34	2104.34
5.5	8590.49	6416.21	4895.2	4271.99	3016.68	2563.4	2242.4	2268.09	2076.62	2132.95	1968.4	1724.07	1668.61	1448.22		5.5	7333.05	6015.89	4218.27	3261.65	2994.34	2576.44		5.5	6140.09	5151.06	4156.93	3426.06	2494.92	2190.62
6	9326.21	6956.33	5293.94	4614.73	3246.37	2749.13	2397.05	2423.56	2217.2	2275.25	2096.31	1833.45	1770.88	1535.05		6	7813.45	6392.87	4460.05	3430.79	3147.24	2702.22		6	6487.06	5428.56	4365.21	3583.92	2596.29	2273.78
6.5	10064.9	7494.46	5690.65	4957.36	3476.36	2934.21	2552.99	2579.42	2357.32	2417.91	2224.08	1942.32	1871.72	1620.7		6.5	8289.02	6767.21	4697.34	3597.86	3297.63	2825.02		6.5	6827.16	5697.45	4571.86	3740.16	2693.74	2353.77
7	10803.9	8033.91	6089.63	5300.8	3706.6	3119.22	2707.1	2734.19	2498.4	2559.92	2351.8	2051.18	1972.81	1705.95		7	8759.36	7136.95	4931.45	3761	3445.97	2944.1		7	7162.99	5961.56	4772.92	3891.31	2788.68	2430.23
7.5	11542.6	8575.06	6489.44	5644.12	3936.8	3304.47	2861.86	2889.34	2639.24	2701.34	2478.59	2160.25	2074.32	1790.87		7.5	9226.05	7504.2	5161.47	3921.28	3589.22	3061.68		7.5	7493.15	6220.83	4969.09	4040.62	2883	2504.06
8	12282.5	9114.6	6887.33	5987.65	4166.54	3489.34	3016.24	3044.56	2780.46	2842.37	2606.15	2269.18	2174.88	1875.66		8	9691.85	7864.78	5390.05	4079.15	3732.04	3176.43		8	7819.09	6476.75	5163.97	4187.72	2973.3	2574.72
8.5	13022.4	9653.97	7286.96	6330.84	4396.22	3674.44	3170.67	3200.08	2921.34	2983.76	2733.96	2377.35	2275	1959.96		8.5	10155.2	8224.1	5617.07	4235.12	3873.32	3291.16		8.5	8141.91	6728.87	5354.02	4332.04	3061.32	2645.43
9	13761.9	10192.3	7685.62	6675.47	4626.69	3859.84	3325.1	3354.77	3062.55	3124.52	2861.67	2485.47	2375.18	2043.94		9	10619.1	8579.9	5840.77	4388.19	4012.33	3402.3		9	8459.64	6977.96	5544.13	4474.8	3147.29	2713.96
9.5	14498.8	10729.9	8084.75	7020.91	4858.18	4045.07	3478.88	3508.3	3202.71	3265.68	2988.77	2593.73	2474.86	2127.87		9.5	11078.4	8935.79	6063.81	4540.67	4150.9	3512.08		9.5	8774.86	7225.47	5732.42	4615.66	3231.34	2780.8
10	15236.2	11266.9	8482.43	7364.52	5089.72	4230.41	3631.81	3662	3342.58	3406.8	3116.16	2701.7	2574.37	2211.83		10	11537.6	9289.81	6285.45	4691.14	4287.81	3621.99		10	9085.37	7469.01	5917.17	4757.83	3313.86	2845.84
10.5	15973.5	11803.1	8881.14	7708.12	5321.93	4415.1	3785.05	3815.33	3482.37	3547.81	3245.03	2809.95	2673.66	2296.33		10.5	11998.7	9639.36	6504.05	4838.51	4425.49	3729.99		10.5	9392.44	7706.66	6100.28	4895.5	3395.4	2910.82
11	16711.9	12340.8	9279.27	8053.47	5552.62	4600.29	3938.34	3969.14	3622.8	3688.3	3372.71	2917.99	2773.24	2381.01		11	12456.3	9986.72	6721.44	4985.58	4561.24	3836.77		11	9696.4	7943.45	6280.99	5031.66	3474.22	2975.55
11.5	17452.7	12879	9676.71	8398.03	5783.71	4785.19	4091.21	4122.87	3763.13	3828.21	3501.01	3025.65	2872.77	2465.18		11.5	12917.9	10331.6	6939.48	5132.73	4694.33	3943.46		11.5	9995.51	8176.11	6459.9	5163.98	3551.4	3037.25
12	18191.8	13416.6	10074.4	8742.56	6014.71	4970.07	4244.12	4276	3903.81	3967.44	3629.38	3133.84	2972.9	2548.85		12	13378.3	10678.7	7154.3	5278.63	4827.25	4047.14		12	10295.6	8407.59	6635.6	5297.53	3627.47	3098.57
12.5	18931.9	13953.9	10469.3	9086.75	6245.85	5155.13	4396.66	4430.47	4045.38	4107.26	3757.53	3240.09	3071.79	2632.31		12.5	13837.1	11026.6	7368.35	5423.24	4959.07	4150.46		12.5	10595.3	8639.37	6811.38	5429.43	3702.57	3157.66
13	19671.3	14490.2	10864.6	9429.26	6478.69	5339.97	4549.63	4584.25	4185.91	4247.45	3886.14	3348.59	3171.28	2715.57		13	14298.9	11371.7	7581.57	5565.97	5088.11	4251.24		13	10890.1	8870.59	6986.5	5563.04	3775.96	3217.16
13.5	20411.2	15026.3	11260.7	9772.48	6710.33	5525.35	4701.57	4736.88	4326.28	4387.58	4014.73	3456.46	3271.6	2798.68		13.5	14759.7	11717.4	7793.79	5706.15	5216.69	4351.2		13.5	11182.7	9101.08	7158.26	5695.85	3849.37	3276.13
14	21151.1	15562.3	11655.5	10115.3	6942.53	5709.56	4853.76	4889.8	4467.12	4527.12	4143.8	3564.57	3370.73	2881.32		14	15222.4	12066	8003.35	5846.22	5344.49	4451.33		14	11475.2	9330.59	7330.73	5828.33	3921.98	3333.93
14.5	21893.8	16097.9	12050.8	10458.8	7174.67	5893.99	5005.94	5042.07	4607.86	4666.34	4271.92	3671.81	3470.5	2964.11		14.5	15685.7	12412.4	8213.36	5985.55	5470.78	4550.39		14.5	11767.5	9556.04	7500.61	5959.83	3994.12	3390.13
15	22635.1	16635	12446.5	10801.2	7405.25	6078.13	5158.37	5195	4748.08	4807.07	4400.29	3779.82	3569.78	3047.31		15	16151.3	12757.3	8424.24	6122.86	5595.45	4648.82		15	12057.2	9783.73	7673.29	6089.4	4066.41	3445.5
15.5	23376.3	17169.7	12838.5	11143.1	7636.86	6262.86	5310.27	5348.41	4888.41	4946.98	4528.78	3887.3	3668.25	3130.63		15.5	16617.2	13101.9	8632.49	6260.52	5720.89	4746.1		15.5	12345.2	10005.8	7845.95	6218.33	4137.82	3500.86
16	24117.6	17705.3	13232.2	11486.7	7869.26	6447.92	5461.89	5501.46	5028.99	5087.33	4656.29	3995.06	3767.07	3213.47		16	17083.2	13447.2	8841.58	6397.72	5844.8	4843.57		16	12630.8	10227.3	8015.99	6346.99	4209.35	3557.19
16.5	24859.5	18240.8	13625.4	11830.4	8100.74	6632.54	5613.48	5653.56	5169.11	5227.75	4783.72	4101.63	3865.96	3296.36		16.5	17549.7	13790.9	9050.06	6534.23	5968.03	4941.55		16.5	12916	10449.3	8184.41	6472.13	4279.59	3611.1
17	25600.6	18776.3	14018	12173.5	8332.66	6817.82	5766.1	5805.87	5308.85	5367.15	4911.76	4209.48	3965.08	3378.62		17	18016.2	14134.5	9256.3	6669.9	6092.07	5039.06		17	13201.9	10671.8	8352.66	6596.51	4348.79	3664.77
17.5	26343.7	19311.4	14410.5	12517.3	8565.5	7001.8	5918.65	5957.72	5449.64	5507.61	5038.84	4316.53	4063.78	3461.44		17.5	18482.5	14477.8	9462.82	6805.23	6215.49	5134.92		17.5	13490.5	10895.2	8519.26	6719.45	4417.93	3718.88
18	27088.2	19845.7	14803.3	12861.9	8798.25	7187.13	6070.7	6110.16	5589.24	5647.33	5166.06	4424.16	4162.45	3543.6		18	18951.8	14822.3	9670.01	6940.78	6339.74	5229.57		18	13777.9	11114.2	8684.72	6842.8	4485.2	3773.41
18.5	27833.3	20380.1	15196.9	13206.9	9030.17	7371.66	6221.96	6263.13	5728.99	5787.99	5292.89	4531.96	4261.34	3626.66		18.5	19421.5	15167.7	9877.32	7074.72	6463.16	5325.35		18.5	14063.8	11332.9	8849.75	6966.73	4552.88	3826.22
19	28582	20913.9	15590	13550.2	9261.95	7556.18	6373.39	6416.21	5869.14	5928.45	5419.97	4640.49	4360.1	3709.45		19	19891.1	15513.3	10086.3	7207.72	6585.64	5420.66		19	14351	11551.8	9013.36	7090.46	4619.6	3878.92
19.5	29327.2	21447.1	15982.9	13893.6	9492.81	7740.25	6525.35	6569.49	6009.51	6069.18	5547.49	4748.74	4459.13	3792.68		19.5	20360.8	15855	10295.4	7340.25	6707.58	5516.38		19.5	14633.8	11766.9	9177.31	7214.4	4685.5	3930.68
20	30072.9	21981.7	16375.5	14236.5	9723.57	7925.47	6676.07	6722.52	6149.16	6210.07	5674.96	4856.73	4557.73	3875.44		20	20834.7	16198.8	10505.1	7472.42	6829.28	5611.21		20	14916.7	11979.4	9342.41	7338.07	4751.43	3982.64
20.5	30820.8	22517	16768.6	14580.8	9954.73	8110.04	6827.09	6875.3	6289.45	6350.59	5802.94	4963.69	4656	3958.09		20.5	21309.7	16541.2	10715.9	7605.35	6950.64	5705.46		20.5	15196.7	12194.6	9508.14	7463.25	4817.17	4033.87
21	31568.7	23051.8	17163.1	14923.9	10185.7	8293.99	6979.08	7028.25	6429.08	6490.55	5930.62	5072.2	4754.76	4040.77		21	21782.5	16883.2	10925.5	7737.91	7071.36	5799.27		21	15478.1	12410.5	9671.99	7586.19	4881.78	4084.84
21.5	32319	23586.9	17557.9	15266.8	10416.1	8477.92	7130.96	7182.32	6569.17	6629.94	6058.6	5179.96	4852.76	4123.49		21.5	22256	17224.3	11135.2	7870.47	7191.3	5892.42		21.5	15756.9	12625	9836.74	7710.74	4946.86	4134.68
22	33069.9	24120.4	17953.2	15610.1	10647.4	8661.09	7282.29	7335.53	6709.61	6770.88	6186.47	5287.62	4950.6	4205.78		22	22731.3	17562.1	11345.5	8004.29	7310.64	5983.92		22	16039.2	12840.4	10000.7	7832.67	5012.74	4183.93
22.5	33820.8	24654.3	18346.8	15952.7	10878.3	8844.53	7434.53	7490.01	6849.82	6912.34	6314.12	5395.28	5048.42	4288.85		22.5	23207.4	17900.2	11554.8	8137.06	7429.61	6075.44		22.5	16317.4	13057.6	10166.4	7954.29	5077.44	4235.29
23	34572.7	25188.7	18741.3	16294.4	11110.4	9028.06	7586.63	7643.78	6990.78	7054	6441.83	5503.03	5147.28	4371.83		23	23684.6	18239.2	11765.6	8269.57	7548.64	6167.36		23	16595.6	13273.2	10330.7	8077.95	5141.4	4286.77
23.5	35322.7	25719.8	19135.3	16637.9	11341.4	9211.52	7738.92	7797.5	7131.56	7194.61	6569.08	5610.44	5244.99	4454.51		23.5	24162.6	18579.1	11974.8	8404.45	7668.59	6257.86		23.5	16875.9	13488.6	10493.8	8201.42	5205.16	4335.94
24	36070.7	26249.4	19530.1	16980	11572.7	9395.19	7891.25	7951.27	7271.01	7336.49	6696.24	5718.1	5343.38	4537.83		24	24640.3	18915	12181.4	8538.47	7786.94	6349.65		24	17157.8	13705	10656.8	8324.98	5269.86	4384.61
24.5	36819.3	26779.4	19925.5	17321.8	11804.7	9577.66	8042.92	8104.88	7411.32	7478.85	6823.21	5825.82	5441.64	4620.47		24.5	25117.5	19252.4	12389.9	8671.43	7905.54	6440.72		24.5	17438.3	13921	10817.5	8446.99	5333.94	4432.18
25	37566.5	27309.2	20320	17663.4	12036	9760.67	8194.89	8258.17	7551.86	7621.36	6950.22	5934.23	5539.54	4703		25	25597.7	19590.6	12599.5	8804.77	8023.57	6530.91		25	17716.6	14137.1	10978.1	8570.36	5396.09	4481.34
25.5	38314.6	27840.4	20713.5	18004.9	12267.8	9943.71	8347.39	8411.16	7692.02	7763.37	7078	6042.64	5637.83	4785.49		25.5	26080.6	19930.3	12808.6	8936.68	8140.84	6620.19		25.5	17991.9	14351.9	11139.7	8693.16	5457.81	4529.81
26	39064.2	28371	21107.7	18346.7	12498.7	10126.6	8499.67	8565.18	7832.68	7905.41	7205.22	6150.9	5735.95	4867.53		26	26560.6	20267.1	13018.3	9068.87	8258.82	6708.85		26	18266.8	14566.7	11300	8817.11	5519.13	4578.02
26.5	39814.3	28901.7	21501.2	18689.8	12729.2	10310.4	8651.94	8718.83	7972.1	8047.7	7332.08	6259.14	5834.05	4949.41		26.5	27039.3	20604.8	13228.6	9200.74	8377.81	6798.88		26.5	18540.5	14781.7	11461.2	8940.91	5579.22	4625.65
27	40565.4	29432.3	21894.4	19032.7	12960.2	10494.6	8803.8	8873.22	8111.24	8189.83	7459.23	6367.21	5933.02	5031.13		27	27516.8	20943.3	13437.9	9331.46	8496.5	6888.97		27	18819.3	14997.8	11621.5	9062.68	5639.27	4674.59
27.5	41315.7	29963.9	22288.4	19375.3	13192	10679.7	8956.41	9026.94	8250.63	8331.4	7585.92	6475.72	6031.96	5113.12		27.5	27996.5	21278	13647.1	9463.04	8613.65	6978.58		27.5	19097.2	15214.9	11782.4	9184.98	5699.26	4722.34
28	42065.1	30494.3	22681.9	19717.7	13423.3	10864.9	9108.43	9180.75	8390.2	8472.88	7712.72	6583.06	6130.37	5194.41		28	28474.4	21614.5	13857.3	9593.84	8730.07	7067.76		28	19377.3	15429.9	11942	9305.51	5759.05	4769.77
28.5	42812.8	31023.6	23075.2	20059	13653.6	11049.4	9259.59	9335.35	8530.02	8614.45	7840.13	6690.77	6229.83	5276.01		28.5	28953.3	21953.6	14068.2	9725.08	8845.71	7155.97		28.5	19655.2	15645.1	12104	9426.28	5818.61	4817.36
29	43561.1	31552.5	23470	20398.9	13883.8	11233.3	9411.98	9489.49	8669.27	8755.67	7966.12	6798.36	6329.44	5357.98		29	29428.8	22291.6	14277.4	9856.77	8962.06	7243.59		29	19934.6	15861.4	12262.7	9546.93	5878.81	4864.26
29.5	44308.4	32082.3	23865	20740.3	14114.7	11417.1	9565.46	9644.55	8808.81	8897.27	8092.3	6906.29	6429.13	5440.21		29.5	29905.2	22630.5	14487.8	9987.93	9078.68	7330.54		29.5	20210.4	16075.1	12423.8	9666.7	5937.39	4909.82
30	45057.5	32612.5	24260.2	21081	14345	11600.2	9718.38	9798.73	8948.34	9038.37	8218.98	7014.32	6529.11	5521.84		30	30383	22967.4	14701	10119.8	9194.32	7419.29		30	20485.6	16291.8	12586	9786.45	5996.4	4956.82
30.5	45807.6	33144.2	24657	21423.2	14575.7	11784.1	9870.92	9953.46	9087.86	9178.68	8345.69	7122.66	6628.7	5602.95		30.5	30861.2	23303	14912.2	10250.6	9312.52	7506.7		30.5	20761.8	16507.8	12748.7	9907.16	6056.07	5003.56
31	46557.8	33675.9	25052.1	21765.9	14805.7	11968.2	10023.7	10108.7	9227.12	9319.49	8472.45	7230.7	6727.85	5684.45		31	31339.7	23639.8	15123.9	10379.6	9429.35	7593.87		31	21037.2	16724.3	12908.2	10026.7	6114.09	5049.2
31.5	47306.7	34207.6	25448.4	22110	15035.8	12152.7	10176.2	10262.9	9366.31	9459.78	8599.58	7338.5	6826.66	5765.32		31.5	31820.7	23974.9	15335.4	10509.2	9547.47	7681.35		31.5	21312.6	16940.8	13066.2	10147.4	6173.35	5094.74
32	48056.6	34738.6	25844.9	22452.1	15266.5	12336.7	10329.2	10416.6	9505.38	9601.64	8726.14	7445.88	6925.98	5846.86		32	32298.4	24310.1	15545.2	10638.8	9664.45	7768.7		32	21586.9	17160.1	13226	10269.7	6231.38	5140.4
32.5	48805.6	35268.6	26240.7	22795	15497.8	12519.6	10481.8	10570	9645.4	9741.76	8852.23	7553.45	7025.11	5928.77		32.5	32776.9	24644.2	15756.8	10769.7	9781.85	7855.71		32.5	21862	17379.5	13387.1	10392.5	6289.88	5185.95
33	49552.5	35797.8	26635.3	23136.9	15728.1	12701.7	10634.4	10724.2	9784.17	9883.41	8979.06	7660.7	7124.45	6010.49		33	33255.3	24981.1	15967.8	10899.5	9899.62	7942.41		33	22137.7	17596.4	13548.4	10516.1	6347.91	5230.49
33.5	50298.2	36326.8	27031	23479.9	15957.9	12885	10787.3	10878.1	9923.27	10024.7	9105.92	7767.85	7224.18	6092.25		33.5	33736.5	25315.8	16177.9	11028.9	10018.4	8029.41		33.5	22411.5	17814.1	13710.9	10639	6407.41	5275.97
34	51046.8	36857.1	27428	23825	16187.4	13067.7	10940.3	11032.4	10062.5	10165.8	9232.2	7875.17	7323.56	6174.26		34	34217.1	25654.6	16389	11158.7	10136.5	8114.96		34	22686.2	18034.1	13870.6	10762	6465.85	5319.89
34.5	51793.9	37387.3	27824	24168.8	16417.8	13250	11093.9	11186.8	10201.8	10306	9358.64	7982.03	7422.88	6257.05		34.5	34696.8	25992.9	16601.4	11289.6	10254.9	8201.29		34.5	22963.5	18250.7	14030	10885.6	6523.64	5363.98
35	52542.2	37916.9	28218	24512.1	16648.8	13432.7	11247.9	11341	10340.6	10445.7	9484.14	8088.8	7522.48	6339.47		35	35180.2	26328.9	16812.1	11420.5	10372.9	8287.59		35	23240.7	18467.6	14190.4	11008.7	6581.22	5408.12
35.5	53290	38447.1	28612.2	24854.9	16878.3	13615.4	11402.1	11495	10479.7	10585.4	9609.95	8195.59	7622.27	6422.31		35.5	35662.7	26664.2	17023.9	11551.2	10490.6	8373.78		35.5	23519.3	18682.5	14351.3	11131.4	6638.1	5452.34
36	54034.3	38979.3	29007.8	25198.2	17108.2	13797.6	11555.7	11649.5	10619	10725.8	9736.45	8302.1	7721.77	6504.83		36	36143.5	26998.4	17234.9	11681.6	10608.7	8459.84		36	23798.1	18899.3	14511	11252.3	6696.18	5496.42
36.5	54778.4	39510.2	29403.6	25541.7	17337.4	13980	11709.1	11804.4	10757.7	10866.4	9861.71	8409.11	7820.79	6586.51		36.5	36624	27331.5	17446.7	11811.2	10726.9	8545.65		36.5	24073.1	19114.7	14672.2	11373.7	6753.55	5539.08
37	55523.1	40041	29799.7	25885.7	17565.9	14162.5	11862.2	11958	10897.7	11006.5	9987.18	8516.69	7920.14	6667.96		37	37108.2	27663.9	17658.4	11940.2	10846.1	8631.2		37	24351.3	19329	14832.2	11496.1	6811.24	5581.59
37.5	56268.4	40574.2	30194.8	26227.4	17795.2	14345.7	12015	12112.1	11036.8	11146.1	10113.5	8623.63	8019.77	6749.84		37.5	37595.4	27995.1	17870.7	12069.5	10963.8	8717.3		37.5	24630.7	19545.1	14992.1	11620.1	6869.46	5623.78
38	57012.1	41107.9	30592	26571.2	18025.5	14530.2	12168.6	12266.5	11177.2	11285.6	10240	8730.26	8119.12	6831.63		38	38078.1	28326.3	18082.8	12201.3	11083.1	8802.86		38	24908.6	19764.3	15152	11744.1	6926.81	5667.03
38.5	57756.3	41643.1	30988.8	26913.9	18255.1	14712.3	12321.2	12420.6	11317.6	11426	10365.9	8836.59	8218.18	6913.42		38.5	38562.1	28653.8	18294.8	12331.4	11200.2	8889.17		38.5	25190.5	19984.7	15312.3	11867.9	6983.9	5710.31
39	58499.9	42176.5	31385.3	27256.2	18485.6	14895	12474.2	12574.7	11457.3	11565.7	10491.3	8943.42	8317.3	6995.39		39	39048.9	28983.9	18507.7	12462.3	11318.1	8975.61		39	25467.9	20206	15471.1	11990.4	7042.66	5753.96
39.5	59244.7	42709.7	31780.7	27599.3	18716.4	15078.1	12626.8	12729.7	11597.1	11705.4	10616.3	9050.92	8415.94	7077.65		39.5	39535.4	29312.2	18718.7	12592.8	11436.5	9061.84		39.5	25746.8	20425.7	15630.8	12112.3	7099.7	5797.24
40	59987.7	43242.9	32176.4	27941	18947.2	15261.1	12779.4	12883.8	11736.7	11846	10741.9	9158.85	8515.23	7159.73		40	40021.2	29642.5	18931.5	12721.4	11553.1	9147.23		40	26023.7	20646.2	15791.6	12234.8	7156.91	5840.43
40.5	60731.7	43776.9	32572.2	28283	19177.7	15444.1	12931.6	13037.5	11876.5	11986.6	10868.3	9265.43	8614.42	7242		40.5	40508.5	29972.8	19143.7	12850.5	11669.9	9233.7		40.5	26302.2	20865.9	15953.7	12357.8	7212.93	5882.57
41	61474.9	44311.1	32967.1	28625.5	19407.8	15626.3	13084.5	13191.7	12016.1	12126.8	10993.5	9372.15	8713.39	7323.72		41	40992.9	30301.5	19356.5	12979.3	11786.2	9319.34		41	26578.9	21087.3	16114.9	12481	7268.81	5925.63
41.5	62219.9	44845.2	33362.9	28967.8	19637.7	15808.6	13236.8	13346	12155.6	12267.3	11119.1	9479.48	8812.86	7405.49		41.5	41480.5	30632.4	19570.9	13108.8	11903.3	9404.57		41.5	26857.4	21308.2	16272.8	12605	7323.67	5968.44
42	62963.2	45379.8	33756.7	29310.5	19867.6	15991.5	13389.5	13499.7	12295	12408.1	11245.6	9585.95	8912.14	7487.55		42	41969.6	30964.8	19785	13237.5	12019.7	9490.71		42	27136.2	21526.8	16432.4	12728.1	7379.7	6011.23
42.5	63708.4	45913.1	34151.6	29653.1	20097.5	16174.5	13542.4	13653.5	12434.2	12548.7	11371.3	9693.04	9011.52	7569.57		42.5	42456.3	31296.6	19999.4	13365.4	12136.6	9577.5		42.5	27413.4	21749.6	16593.4	12850.8	7435.33	6053.97
43	64454.3	46447.1	34546.1	29996.3	20329.4	16357.4	13697	13807.9	12573.6	12688.5	11496.7	9799.87	9111.14	7652		43	42942.2	31627.3	20212.9	13492.8	12254.9	9663.71		43	27691.5	21970.1	16753.1	12973.3	7488.97	6096.71
43.5	65200	46981.4	34939	30341.2	20560.7	16539.4	13850.1	13962.4	12713.5	12828	11621.4	9906.78	9209.76	7734.17		43.5	43427.4	31957.7	20425.8	13622.5	12373	9748.87		43.5	27968	22190.7	16915.3	13097.6	7543.03	6139.66
44	65946.6	47514.6	35334	30685.1	20791.4	16721	14003.9	14116.7	12852.9	12968.1	11746.8	10013.4	9308.74	7816.5		44	43913.8	32287.5	20640.6	13750.6	12491.5	9833.3		44	28244.1	22409.7	17075.6	13222.2	7598.89	6182.98
44.5	66692.2	48048.5	35729.7	31030	21021.9	16902.9	14158	14271.5	12991.4	13109	11871.9	10120.6	9408.23	7898.09		44.5	44400.6	32617	20857.8	13878.3	12609.5	9918.11		44.5	28519.9	22630.2	17233.3	13346.4	7654.71	6225.06
45	67437.5	48583.4	36124	31373.8	21253.5	17084.4	14311.8	14426.1	13129.3	13248.9	11997	10227.4	9507.93	7979.55		45	44887	32948.7	21073.8	14008.8	12729.8	10004.7		45	28793.9	22850.6	17393.6	13468.8	7709.22	6266.42
45.5	68182.4	49116.7	36519.1	31718.4	21485	17266.5	14464.5	14579.6	13268	13388.1	12122.5	10334.4	9608.08	8061.63		45.5	45375	33280.3	21289.3	14137.6	12848.5	10090.6		45.5	29068.8	23070.1	17555.7	13593.4	7764.21	6308.36
46	68926.9	49648.1	36913.9	32061	21714.9	17448.4	14618.4	14734.4	13407	13527.9	12248.7	10441.1	9707.75	8143.48		46	45860.5	33613.4	21507.2	14266.3	12966.9	10175.8		46	29343	23290.3	17716.7	13716.8	7819.7	6349.82
46.5	69671.2	50180.2	37310.3	32404	21945.8	17630.9	14772.1	14888.9	13545.5	13668.5	12374.7	10548.4	9807.29	8225.08		46.5	46346	33947.2	21724.9	14394.1	13085.8	10262		46.5	29617.7	23508.3	17878.4	13841.8	7874.74	6390.6
47	70415.2	50714.9	37705.9	32745.9	22176	17813	14926.2	15043.4	13685	13808.9	12500.6	10655.9	9907.23	8307.24		47	46834.6	34278.3	21943.5	14523.5	13204.3	10347		47	29893.9	23729.6	18039.6	13966.6	7931.29	6432.26
47.5	71159.2	51249.1	38101.1	33088.3	22406.7	17996.2	15081.1	15198.7	13824.8	13950	12625.6	10764	10007	8390.24		47.5	47321.5	34612.3	22160	14651.9	13324.4	10431.3		47.5	30170.6	23952.8	18200.9	14092.3	7987.6	6474.73
48	71900.6	51782.7	38496	33430.5	22637.6	18179	15236	15353.9	13964.3	14090.7	12750.8	10870.9	10106.3	8472.44		48	47813.2	34945.9	22377	14779.3	13443	10517.1		48	30445.6	24174.3	18361.1	14216.8	8043.28	6516.85
48.5	72641.5	52318.8	38891	33773.1	22868.6	18361.4	15391.7	15508.5	14103.5	14230.8	12875.8	10977.4	10206	8554.21		48.5	48303.4	35278.2	22592.4	14908.2	13561.9	10601.5		48.5	30720.7	24397.7	18520.3	14343	8098.78	6558.67
49	73384.7	52853.9	39286.4	34114.4	23100	18544	15546.8	15664.3	14243.3	14370.7	13000.5	11084.7	10305.4	8636.91		49	48796.8	35608	22808.5	15038.2	13679.9	10685.8		49	30998.5	24620.6	18680.8	14469.8	8155.65	6600.91
49.5	74130	53390.4	39682	34456.4	23331.8	18727.2	15702.1	15819.5	14382.2	14510.7	13126.5	11191	10405	8719.41		49.5	49290	35940.1	23025.2	15167.5	13797.8	10770.1		49.5	31276.6	24843.9	18843.4	14595.9	8212.27	6642.78
50	74875.9	53928	40078.9	34797.2	23563.8	18910.6	15858	15974.7	14521.2	14651.4	13252	11296.9	10504.1	8802.43		50	49783.2	36272.7	23243.2	15296.2	13916.2	10854.7		50	31553.8	25066.6	19002.3	14722.9	8269.05	6684.11
50.5	75622.1	54465.7	40475.9	35137.1	23794.4	19094.2	16013.1	16129.7	14661.3	14791.8	13378.2	11403.9	10603.4	8885.44		50.5	50278.1	36604.1	23463.6	15424	14035.4	10939.7		50.5	31831.6	25291	19162.6	14850.6	8327.38	6725.07
51	76366.7	55003.9	40873.2	35476.2	24025.4	19277.7	16167.9	16285.1	14800.1	14932.5	13503.8	11510.6	10702.9	8967.71		51	50773.8	36935.9	23682.7	15553.3	14155.7	11025.2		51	32113.7	25515.8	19322.5	14976.6	8383.06	6766.21
51.5	77112.8	55544.4	41269.9	35816.9	24258.2	19461.1	16323	16440.1	14939.2	15073.1	13629.7	11617.3	10802.7	9048.97		51.5	51270.6	37267	23900.4	15682.5	14276.4	11110.1		51.5	32392.2	25739.4	19484.5	15106.5	8438.96	6806.91
52	77857.1	56083.9	41667.4	36156.3	24491.1	19644.5	16478	16595	15078.7	15213.3	13755.6	11723.5	10901.9	9130.65		52	51765.7	37598.7	24121	15811.2	14395.7	11196.1		52	32672.7	25960.2	19646.1	15235.1	8495.64	6848
52.5	78601.3	56621.5	42063.7	36495.8	24723.3	19828.7	16633	16750.4	15218.2	15353.8	13881.2	11829.1	11000.6	9212.93		52.5	52259.7	37928.5	24339.8	15940.5	14516.1	11281.4		52.5	32953.4	26180.8	19808.2	15361.9	8551.45	6889.67
53	79346	57158.6	42457.9	36834.9	24955.8	20012.4	16788.1	16905.8	15357.7	15494.5	14006.1	11934.5	11099.6	9295.04		53	52755.4	38261.6	24558	16069.7	14635.7	11367		53	33237.6	26402.3	19969.4	15492.5	8607.21	6930.21
53.5	80088.2	57695.9	42852.7	37176.3	25188.3	20195.3	16943.4	17060.7	15497.3	15634.6	14131.9	12040.1	11198.5	9376.67		53.5	53249.3	38592.4	24776.4	16199.4	14753.7	11453.2		53.5	33521.8	26624.9	20132	15618.8	8661.95	6970.4
54	80830.8	58233	43249	37518	25421.4	20377.6	17097.7	17215.1	15637.1	15775.1	14257.7	12145.5	11296.5	9458.72		54	53747.4	38920.8	24995.3	16331.2	14872.9	11538.3		54	33806	26847.7	20296.1	15745.5	8718.11	7010.72
54.5	81573.1	58772.1	43644.4	37858.2	25653.2	20559.8	17253.4	17370.1	15776.7	15915.7	14383.9	12252	11394.9	9541.15		54.5	54244	39252	25214.5	16462.1	14992	11623.9		54.5	34087.7	27068.4	20461.7	15874.3	8773.9	7050.7
55	82315.6	59310.9	44039.9	38199.5	25885.9	20741.9	17408.3	17525.1	15916.7	16057.6	14509.5	12357.8	11493.2	9623.19		55	54740.7	39582.2	25434	16592.9	15109.7	11708.9		55	34369.2	27290.3	20625.4	16001.3	8829.36	7089.23
55.5	83061	59850.3	44435.5	38541.6	26119.2	20924.5	17564.2	17679.8	16056.5	16198.1	14635.1	12463.8	11591.2	9705.35		55.5	55237.3	39912.5	25655.4	16724	15227.3	11793.5		55.5	34652.3	27512.6	20791	16130.7	8884.63	7130.19
56	83807.7	60388	44829.5	38883.7	26352.3	21106.4	17719.2	17835.3	16195.8	16339.1	14760.1	12569.7	11689.6	9787.94		56	55733.4	40241.7	25875.2	16855.2	15346.1	11877.6		56	34935.7	27733.7	20955.5	16260.4	8938.34	7170.79
56.5	84554.4	60925.3	45224.4	39223.9	26586	21289.1	17874.3	17991.5	16336	16479.9	14885.6	12675.2	11787.4	9870.55		56.5	56232.2	40568	26096.2	16985.8	15463.2	11960.8		56.5	35222.3	27952.3	21119.7	16389.1	8994.37	7211.62
57	85300.4	61461.1	45619.2	39564.6	26819.1	21471.7	18031	18146.4	16474.8	16620.5	15011.4	12781	11886.1	9952.99		57	56728	40896.2	26317.2	17116.8	15581.3	12045.2		57	35510.1	28170.3	21283.4	16517.7	9049.31	7252.88
57.5	86046.6	61997.9	46015.8	39904.6	27053.4	21654.5	18187	18301.3	16614.3	16761.9	15136.9	12887.4	11983.8	10034.8		57.5	57226.1	41222.2	26539.8	17248.3	15701.2	12129.3		57.5	35800.1	28388	21449.1	16647.5	9103.34	7293.46
58	86791.6	62536.4	46410.7	40242.9	27286.4	21838	18343.2	18456.1	16754.2	16902.5	15262.5	12993.2	12082	10116.9		58	57724.6	41551.6	26760.1	17379.1	15822.3	12213		58	36086.9	28606.5	21613.4	16778.3	9159.4	7333.21
58.5	87536.4	63074.2	46806.3	40581.8	27519.1	22021.2	18499.1	18610.8	16893.9	17043.4	15388	13098.8	12179.9	10198.7		58.5	58220.1	41880.1	26981.7	17510.3	15942.1	12295.8		58.5	36372.6	28823.9	21778.9	16908.2	9215.07	7373.43
59	88280.5	63610.9	47202.8	40919.8	27751.8	22204.6	18655.7	18765	17034.8	17184.9	15513.7	13204.6	12278.3	10280.7		59	58715.4	42207.6	27204.8	17642.5	16064	12378.9		59	36660.9	29040.8	21944.3	17039.5	9270.35	7413.69
59.5	89024	64150.2	47598.6	41258.5	27984.7	22388.1	18812.4	18918.9	17174.5	17326.8	15639.1	13310.2	12376.5	10362.9		59.5	59213	42535.5	27428.6	17774	16186.4	12461.1		59.5	36950.9	29262.9	22111.3	17169.1	9326.25	7452.89
60	89767.6	64689	47993.9	41597.2	28216.4	22571.7	18969.5	19072.4	17314.7	17468.2	15764.2	13415.3	12474.2	10445.2		60	59710.1	42862.2	27652.6	17905.6	16307.4	12544.1		60	37239.2	29487.3	22278.5	17299	9380.87	7492.7
60.5	90511.3	65226.7	48389.2	41938.2	28448.7	22754.6	19126.2	19226.5	17454.6	17609.7	15890.2	13520.8	12572.7	10527.4		60.5	60207.1	43193	27876.5	18035.6	16429	12627.9		60.5	37526.2	29708.8	22443.6	17427.9	9435.61	7532.31
61	91255.6	65762.7	48784.6	42277.7	28680	22937.5	19282.1	19381	17594.6	17751.2	16015.5	13626	12671	10609.3		61	60705.7	43524.7	28099.3	18165.3	16549.4	12712.7		61	37812.9	29934.6	22608.9	17557.5	9490.77	7571.92
61.5	91998.4	66299.1	49177.9	42619.9	28910.1	23120.9	19439	19535.3	17734.4	17892.9	16141	13731.4	12769.6	10690.8		61.5	61206.6	43857.2	28322.1	18294.7	16669.7	12796.3		61.5	38102.4	30161	22773.7	17688.7	9545.29	7611.04
62	92741.4	66835.2	49573	42961.3	29140.5	23304.8	19596	19689.8	17874.8	18034.8	16266.8	13836.5	12868.8	10772.3		62	61705.9	44188.7	28545.5	18424.2	16791.1	12878.9		62	38391.3	30385.9	22939.8	17819.7	9599.46	7650.28
62.5	93483.6	67372.6	49966.9	43303.3	29372.3	23489.2	19752.7	19844	18014.2	18175.9	16392.3	13942.1	12967.3	10854.4		62.5	62207.6	44520.9	28769	18553.2	16912.6	12962.9		62.5	38680.9	30610.4	23105.8	17950.2	9654.28	7690.8
63	94226.1	67908.9	50359.9	43644.7	29604.9	23673	19909.6	19998.6	18154.3	18317.4	16517	14047.6	13065.8	10935.9		63	62708.3	44854.2	28993	18681.8	17033.3	13045.8		63	38967	30833.3	23271	18081.5	9708.46	7729.69
63.5	94965.6	68445.1	50752.2	43986.7	29836.9	23856.5	20066.2	20154	18294	18459	16641.4	14152.6	13163.9	11017.3		63.5	63206.4	45187.3	29218.4	18810.6	17155.5	13129.7		63.5	39253.1	31056.3	23436.9	18213.7	9762.06	7769.59
64	95706.1	68980.5	51143.2	44328.9	30068.1	24040.1	20223.5	20308.5	18434	18600.9	16765	14257.6	13262.3	11099.1		64	63707.8	45521.5	29444.6	18938.8	17277.1	13213.2		64	39541.2	31280.8	23601.7	18345.7	9818.05	7809.59
64.5	96447.9	69518.4	51535.4	44670.6	30299.1	24223.7	20380.6	20464.4	18573.4	18742.6	16889.7	14363.1	13361	11181.2		64.5	64211.5	45852.1	29670.7	19067.4	17400.5	13297.9		64.5	39832.8	31505.2	23767.7	18475.9	9874.03	7849.32
65	97189.8	70053.9	51928	45013.6	30530.8	24406.3	20537.6	20619.3	18712.3	18884.7	17015.2	14468.1	13458.8	11263.5		65	64709.4	46184.2	29898.1	19195.8	17524.4	13381.6		65	40122.6	31731.8	23933.3	18607	9929.72	7888.72
65.5	97931.9	70590	52320.3	45356.3	30761.6	24589.3	20694.3	20774.9	18852.3	19027.5	17139.9	14573.2	13556.5	11345.3		65.5	65209.5	46515.2	30124.6	19324.6	17648.1	13466.2		65.5	40414.6	31956.9	24100.5	18739.7	9984.27	7927.94
66	98673.1	71126.3	52711.9	45698.7	30992.8	24773.6	20851.7	20929.8	18992.2	19169.6	17264.4	14678.6	13654.2	11427.1		66	65710.5	46843.9	30350.6	19452.6	17773.3	13550		66	40703.6	32183.6	24266.4	18873	10038.3	7967.08
66.5	99413.1	71662.6	53104	46039.3	31224.5	24957.2	21009.6	21085.3	19131.1	19311.2	17389.2	14784.3	13752.2	11509.2		66.5	66211.9	47174.6	30579.6	19580	17898.8	13634.2		66.5	40995.4	32409.9	24430.8	19005.9	10092.8	8006.84
67	100153	72198.7	53495	46381.3	31454.9	25141.9	21168	21240.9	19271.3	19452.9	17513.9	14889.1	13850.1	11591.3		67	66713.3	47502	30806.9	19709.1	18023.8	13719		67	41286.3	32638.1	24595.9	19138.6	10146.9	8045.33
67.5	100894	72736.2	53886.7	46724.3	31684.4	25326	21325.7	21396.5	19410.7	19594.8	17638.4	14994.3	13948.1	11673.8		67.5	67212.5	47832.5	31033.1	19835.9	18147.8	13803.7		67.5	41577	32865.3	24759.3	19272.4	10201.7	8084.17
68	101634	73273.5	54276.9	47066.5	31914.6	25510.1	21484.1	21551.6	19550.7	19736.6	17763.5	15099.2	14046	11755.6		68	67715.3	48162.7	31258.2	19963.7	18272.1	13888.4		68	41870.1	33090.7	24926.1	19405.1	10256.6	8122.68
68.5	102375	73811.3	54667.9	47408.3	32144.9	25694.3	21642.4	21707.2	19690.7	19878.2	17889	15203.5	14144.1	11837.1		68.5	68219.7	48492	31483.4	20091.6	18396	13973.2		68.5	42158.9	33317.2	25092.5	19539.3	10311.4	8161.47
69	103116	74347.4	55055.7	47749.5	32374.3	25879.2	21801.4	21863.6	19830.8	20018.9	18013.6	15308.4	14241.4	11918.9		69	68724.7	48822.1	31710.5	20217.9	18519.9	14056		69	42449.8	33544.1	25259.9	19674.2	10366.7	8199.77
69.5	103855	74883.2	55443.8	48092.4	32604.3	26062.6	21960.4	22019.9	19970.8	20160.7	18139.2	15413.1	14339.4	12001.4		69.5	69230	49155.7	31936.6	20345.3	18643.8	14140		69.5	42738.9	33771.7	25426.2	19808.4	10421.3	8238.67
70	104593	75419	55832.8	48434.3	32835.3	26247.7	22118.7	22174.9	20110.9	20301.8	18263.2	15517.6	14437	12082.5		70	69732.9	49488.5	32161.3	20473.6	18769.4	14224.1		70	43024.7	33998.9	25593.6	19945.2	10476	8278.56
70.5	105331	75952.7	56219.7	48776.5	33065.6	26432.2	22277.7	22330.9	20251.3	20444.2	18388	15622.6	14534.9	12164		70.5	70237.2	49820.6	32387.2	20600.2	18894.4	14309.4		70.5	43313.4	34226.6	25759.3	20081.7	10530	8317.49
71	106067	76486.6	56608.3	49118.2	33295.3	26615.8	22437	22485.7	20391	20586.5	18512.6	15727.6	14632.5	12245.6		71	70741.1	50154.1	32615.4	20728.8	19020.5	14393		71	43603.3	34453	25927	20219.5	10584.6	8356.19
71.5	106803	77021.3	56995.5	49459.8	33525.6	26799.9	22595	22640.1	20531.7	20729.6	18637.3	15831.8	14730.4	12328.1		71.5	71244.6	50487.6	32840.8	20855.5	19146.8	14477		71.5	43893.9	34680.9	26093.6	20356.2	10638.6	8395.15
72	107538	77556.2	57382.1	49801.4	33755.9	26984.4	22753.5	22795.4	20670.8	20871.8	18760.4	15936.8	14828.8	12410.6		72	71748.5	50821.2	33068.9	20982.4	19273.8	14560.8		72	44183.3	34910.5	26260.5	20491.8	10691	8434.18
72.5	108275	78090.4	57769	50142.5	33985.7	27168.9	22912.1	22951.5	20809.8	21013.6	18884.6	16041.7	14927.2	12492.8		72.5	72253.2	51155.4	33294.5	21110.8	19400.2	14644.5		72.5	44472.3	35136.8	26427.7	20630.5	10743.8	8472.7
73	109014	78625.3	58157.2	50483.8	34215.1	27353.1	23070.7	23106.9	20949.3	21154.9	19009.4	16145.9	15025.1	12574.7		73	72757.5	51489.8	33522.3	21238.4	19527.3	14727.6		73	44760.2	35364.5	26594.5	20766.4	10796.9	8511.05
73.5	109755	79159.6	58545.3	50823.9	34445.3	27537.8	23229	23262.3	21088.3	21296.8	19134.3	16249.8	15123.4	12656.6		73.5	73260	51822.5	33751.1	21366.2	19654.8	14810.9		73.5	45045.8	35592.6	26761.3	20902.3	10849.6	8550.17
74	110492	79694	58934.7	51164	34675.7	27723.1	23386.9	23417.7	21227.6	21438.8	19259.7	16354	15221.4	12737.7		74	73763.3	52155.4	33982.7	21495.9	19783	14894.4		74	45332.6	35818.9	26926.4	21038.2	10903.6	8587.55
74.5	111229	80228.3	59324.7	51503.2	34904.8	27908.2	23545.2	23573.9	21367.8	21581	19384.9	16458.9	15320.1	12818.8		74.5	74266.2	52489.8	34212	21624.4	19910.7	14979		74.5	45622.3	36044.4	27093.8	21173.8	10958.2	8625.18
75	111966	80759.9	59713.8	51842.3	35135.1	28092.2	23703.2	23730.1	21507.9	21722.9	19508.6	16563.9	15418	12899.1		75	74768.6	52821.9	34443	21754.3	20037.8	15062.8		75	45911.6	36270.1	27263.8	21308.2	11012	8662.73
75.5	112706	81292.4	60102.7	52182	35364.9	28275.5	23862.4	23886.1	21647.3	21865.3	19632.8	16669.6	15515.7	12980.1		75.5	75268.2	53153.9	34673.6	21882.6	20164.1	15148.4		75.5	46199.3	36497.6	27433.5	21444.9	11065.3	8701.02
76	113447	81824.7	60492	52522.9	35596.1	28459.5	24021.1	24041.3	21786.4	22007.2	19757.5	16775	15613.8	13061.3		76	75768.5	53487.2	34903.9	22012	20290.5	15231.9		76	46488.4	36722.8	27602.2	21580.4	11119.6	8738.83
76.5	114188	82358.2	60880.9	52862.6	35826.3	28643.8	24180.7	24197	21925.7	22149	19882.7	16879.9	15711.2	13143		76.5	76270.3	53821.3	35133.7	22142.8	20417.3	15315		76.5	46777	36947.5	27771.4	21718	11173.1	8776.46
77	114930	82892.9	61270.3	53202	36056.1	28827.5	24339.4	24351.4	22064.5	22290.2	20008.3	16984.7	15808.8	13224.8		77	76771.9	54154.1	35365.5	22272.7	20544.8	15398.6		77	47063.5	37172.2	27941.8	21854.2	11227.8	8814.15
77.5	115672	83425.5	61658.5	53541.1	36285.8	29011.1	24498.4	24506.1	22204.2	22432.5	20134.3	17089.7	15906.6	13306.2		77.5	77271	54487.2	35596.8	22403.2	20672.9	15482.5		77.5	47348.3	37395.3	28113.9	21991.4	11281.9	8851.65
78	116415	83956.4	62047.2	53881.4	36514.3	29193.9	24657.1	24661.7	22344.2	22574.7	20260	17194.6	16005.2	13386.9		78	77772.3	54823.7	35828.8	22532.8	20800.3	15566		78	47633.3	37617.7	28286.3	22127.9	11335.3	8888.55
78.5	117156	84488.8	62436	54220.6	36742.2	29377.7	24815	24816.4	22484.3	22716	20385.5	17299.3	16103.7	13467.8		78.5	78271.6	55158.2	36059.1	22660.6	20927.2	15649.9		78.5	47919.9	37841.5	28461.1	22263.1	11390	8925.58
79	117899	85020.3	62825.9	54562	36971	29561	24972.8	24972.6	22624.7	22858.7	20510.7	17403.9	16201.8	13549.5		79	78768.9	55491.3	36289.8	22788.9	21055.2	15733.4		79	48207.2	38066.3	28634.1	22400.8	11444.2	8963.34
79.5	118643	85550.3	63214.8	54903.4	37198.9	29744.8	25131	25129.2	22765.6	23000.8	20634.9	17509.2	16299.6	13631.2		79.5	79268.5	55827.4	36520.7	22918.5	21182.9	15817.5		79.5	48498.5	38293.8	28807	22538.2	11499.7	9000.97
80	119387	86080.1	63604.8	55244.7	37425.7	29928	25289.4	25285.5	22907	23143.2	20759.5	17614	16397.5	13713.1		80	79770.8	56164.8	36750.8	23048.2	21311.9	15900.7		80	48792.2	38522.3	28978.9	22677.1	11554.2	9037.91
80.5	120131	86609.1	63995.6	55585.4	37652.8	30112.2	25447.8	25442	23047.9	23286	20884.7	17719.6	16495.2	13794.9		80.5	80273.7	56505.8	36981.4	23177.8	21440.8	15983.8		80.5	49085	38749.8	29151.9	22816.1	11607.9	9074.75
81	120873	87138.5	64386.2	55926.3	37880.8	30296	25606.1	25597.8	23188.6	23428.1	21010.2	17825.4	16592.5	13876.9		81	80777.7	56845.1	37213.1	23306.6	21571.2	16066.5		81	49376.7	38976.5	29326.6	22954.8	11661.4	9111.75
81.5	121615	87668.1	64777.7	56267.2	38107.5	30480.6	25764.5	25753.6	23329.5	23570.9	21134.3	17931.1	16690.7	13958.5		81.5	81280.6	57183.6	37444.9	23435.8	21702.4	16149.3		81.5	49667.2	39201.3	29501.7	23094.6	11715.2	9148.41
82	122358	88198.9	65169.3	56606.9	38335.4	30664.1	25923	25908.8	23469.8	23712.1	21258	18036.6	16788.7	14039.8		82	81782.2	57526.4	37674.4	23564	21833.9	16232.9		82	49957.1	39425.7	29679.1	23233.6	11770.5	9184.56
82.5	123101	88730.8	65561.3	56947.4	38564	30847.9	26081.3	26064.3	23610.1	23854.6	21381.6	18141.2	16887.7	14121.6		82.5	82284.9	57865.6	37902.8	23692.9	21964.8	16317.1		82.5	50249.7	39652.6	29853.5	23372.7	11824.3	9221.18
83	123842	89263.2	65950.5	57286.9	38793.4	31030	26239.6	26220.5	23751.3	23997.2	21505.7	18246	16986.3	14203.7		83	82789.8	58204.5	38131.8	23821.6	22095.5	16399.9		83	50544.5	39875.3	30027	23511.3	11879.3	9257.99
83.5	124586	89794	66340.9	57626.5	39022.1	31213.2	26399.2	26375.6	23892.1	24139.2	21629.3	18350.9	17084.9	14285.8		83.5	83296.4	58541.9	38361.3	23949.5	22227.2	16483.2		83.5	50837.9	40099.6	30199.9	23652.3	11932.7	9293.61
84	125330	90327.2	66730.6	57964.9	39251.2	31396.1	26558.2	26531.6	24032	24282.5	21753.2	18455.3	17183.5	14367.4		84	83801.4	58878.1	38591.7	24077.7	22359.9	16565.2		84	51129.4	40325.8	30374.5	23792	11986.9	9330.43
84.5	126075	90858.3	67120.2	58304.5	39478.5	31580.1	26717	26687.7	24172.6	24426.4	21877.4	18560.8	17282.1	14449.1		84.5	84312.1	59214.7	38821.1	24206	22491.8	16647.2		84.5	51420.7	40551.5	30552.3	23930.6	12041	9365.74
85	126818	91388.3	67509.6	58642.6	39706.4	31762.9	26875.1	26843.3	24312.6	24570.1	22001.4	18666.5	17380.1	14531.2		85	84824.7	59550	39050.9	24337.3	22623	16729.1		85	51714.3	40778.1	30729.3	24070.3	12094	9402.74
85.5	127562	91921.8	67898.9	58980.3	39933.9	31946.1	27033.6	26998.8	24453.8	24713.4	22126.3	18772.6	17478.6	14612.9		85.5	85336.1	59885.6	39280.8	24468.8	22756	16811.4		85.5	52006.2	41006	30908.1	24209.8	12148.7	9439.28
86	128304	92455.6	68289.5	59318.8	40161.8	32130.4	27192.8	27153.4	24594.4	24857	22251.3	18878.4	17577.1	14694.3		86	85846.9	60221.8	39511.3	24599.6	22889.2	16894.1		86	52300.5	41233.2	31086.7	24350.8	12202.7	9475.79
86.5	129045	92988.7	68679.4	59657.2	40389.7	32313.5	27350.9	27309.9	24735.2	24999.8	22376	18984.2	17675.8	14776.2		86.5	86355.8	60557.8	39740.1	24729.8	23023	16976.4		86.5	52597.1	41458.1	31264.8	24493.4	12256.7	9511.89
87	129788	93522.7	69070.1	59995.4	40616.7	32498.4	27509.8	27466.5	24876.9	25142.4	22501.5	19089.5	17773.7	14858.1		87	86868.8	60892.7	39970.1	24860	23155.1	17058		87	52890.5	41683.8	31443.9	24636.7	12310.2	9547.71
87.5	130532	94056.7	69459.6	60333.1	40844.4	32682.8	27667.9	27623.1	25017.2	25285.6	22626.9	19195.1	17871.5	14940.1		87.5	87383.4	61231	40198.7	24990.6	23287.3	17139.6		87.5	53188.3	41908.5	31623	24778.9	12364.6	9583.59
88	131276	94591.2	69850.9	60671.1	41072.4	32866.8	27825.4	27779.9	25158	25429.6	22750.5	19301	17970.4	15022.2		88	87896	61564.8	40428.6	25121	23418.7	17220.8		88	53483.6	42135.1	31804.8	24922.4	12417.9	9620.32
88.5	132019	95123.3	70242.1	61008.6	41300.1	33049.6	27984.9	27936.5	25299.3	25573.3	22874.8	19406.9	18068.7	15103.7		88.5	88411	61898.7	40657	25251.2	23548.7	17302.8		88.5	53779.1	42358.9	31984.4	25066	12472.2	9656.1
89	132763	95656.8	70633.3	61346.5	41527.9	33232.2	28143.2	28094.1	25440.6	25717.4	22999.3	19513	18167.2	15185.7		89	88928.6	62233.3	40886.4	25380.9	23680.2	17385.1		89	54074.9	42583.3	32164.7	25209.8	12526.4	9693.18
89.5	133507	96190.5	71024.4	61685	41756.7	33414.4	28301.2	28251.6	25581.2	25860.5	23123.4	19618.5	18265.2	15267.4		89.5	89445.8	62569.8	41113.5	25510.8	23812.9	17466.5		89.5	54368.7	42807.2	32344.7	25355.2	12579.8	9728.98
90	134251	96722.2	71415.1	62024.1	41985.6	33597.1	28459.5	28410	25721.9	26004.1	23247.1	19724.1	18363.2	15349		90	89964.3	62905.2	41339.5	25641.1	23944.4	17548.2		90	54666.7	43031.6	32522.9	25501	12632.6	9765.43
90.5	134996	97251.4	71805.4	62362.6	42214.6	33780.1	28617	28567.6	25861.9	26147.4	23372	19830	18460.9	15431		90.5	90482.8	63241.6	41565.5	25769.5	24076.1	17631		90.5	54965.5	43256	32701.2	25646.9	12685.7	9801.26
91	135738	97779.8	72197.5	62702	42443.6	33963.2	28774.6	28724.4	26002.2	26291.3	23496.6	19935.8	18559.5	15513.1		91	91001.2	63577.9	41790.7	25899.3	24208	17714		91	55266.7	43480.5	32879.8	25793.2	12740.5	9837.84
91.5	136482	98309.1	72589.7	63042.4	42672.5	34146.8	28932.9	28881.3	26142.2	26434.4	23621.9	20041.1	18657.4	15595		91.5	91520.6	63918.2	42016.2	26028.4	24339.8	17796.4		91.5	55568	43707.6	33058.9	25940.6	12794.8	9873.42
92	137225	98839.2	72980.8	63382.5	42900.2	34330.8	29090.7	29038.2	26281.7	26578.7	23747.1	20146.2	18755.1	15677.6		92	92044	64257.6	42242.8	26155.5	24471.9	17878.5		92	55866.9	43933.9	33237.6	26086.7	12848.9	9910.84
92.5	137970	99370.3	73373.9	63722.3	43128.2	34513.9	29248.2	29197	26421.3	26722.2	23870.9	20250.4	18852.8	15759.8		92.5	92568.4	64595.3	42471.4	26284.1	24603.1	17960.1		92.5	56164.2	44161.8	33416.3	26236.9	12901.7	9947.3
93	138718	99901.8	73766.2	64063	43355.7	34698	29405.2	29355.1	26559.3	26865.6	23995	20356	18950.6	15842.3		93	93094.6	64935.3	42700.5	26412.1	24734.3	18042.8		93	56459.4	44387.9	33596.7	26385.4	12954.6	9984.23
93.5	139465	100435	74157.4	64403.8	43582.9	34881.9	29561.4	29513.8	26697.7	27009.6	24118.9	20461.8	19049.2	15923.8		93.5	93619.3	65272.5	42927.7	26541	24865.9	18126.4		93.5	56755.2	44615.7	33774.3	26535.3	13009.3	10021.3
94	140210	100969	74550.2	64745.5	43810.6	35065.5	29717.6	29672.6	26836.2	27152.4	24242.7	20567.5	19147	16006.1		94	94145.8	65608.2	43154.3	26671.3	24994.8	18209.6		94	57051.2	44845.4	33952.5	26683.9	13063.9	10059.2
94.5	140959	101500	74941.5	65087.2	44038.6	35249.4	29873.8	29831.6	26974.3	27295.9	24365.5	20672.7	19245.9	16089.3		94.5	94668.5	65945.2	43381.7	26801.4	25127	18292.4		94.5	57344.4	45075.2	34132.8	26837.1	13117.5	10095.7
95	141706	102032	75332.6	65428.4	44267.1	35432.9	30029.5	29989.8	27113.6	27438.9	24488.7	20778.1	19343.9	16172.4		95	95194.5	66282.3	43609.1	26931.3	25258	18375.6		95	57638.5	45301.2	34310.9	26986.8	13171.6	10132.5
95.5	142454	102565	75724.4	65771	44495.8	35617.2	30185.8	30147.3	27252.4	27581.7	24611.4	20883.9	19442.1	16255.4		95.5	95725.6	66618.2	43837.6	27060.9	25389.2	18458.6		95.5	57930.7	45528.8	34492	27139	13225.8	10168.4
96	143204	103099	76115.9	66112.8	44724.2	35800.8	30341.9	30304.8	27391	27724.9	24734	20989.3	19540.3	16337.9		96	96258.3	66953.1	44066.2	27190.9	25522.6	18539.8		96	58224.1	45756.2	34670	27290.7	13279.5	10204.4
96.5	143954	103634	76507.6	66454.4	44952.9	35985.7	30498.6	30461.8	27529.6	27867.5	24856.4	21094.6	19639.2	16420.3		96.5	96792.9	67286.9	44293.9	27320.6	25654.2	18622.2		96.5	58515.7	45981.6	34849.4	27442.3	13333.3	10240.1
97	144704	104169	76898.5	66796.1	45182.5	36169.2	30655.4	30619.4	27667.8	28009.7	24979.4	21199.8	19738.7	16503		97	97325.2	67621.1	44521.2	27449.8	25787.2	18704.9		97	58810.3	46208.2	35030	27594.3	13389	10275.3
97.5	145454	104705	77289.6	67137.3	45410.4	36352.9	30811.8	30776.2	27806.9	28152.8	25102.5	21305.2	19837	16585.1		97.5	97858.3	67957.3	44751.6	27579.3	25919.5	18787.2		97.5	59106.2	46434.5	35210.3	27746.6	13442.4	10311.2
98	146204	105241	77680.8	67479.8	45639.1	36537.6	30969.3	30934.2	27946.4	28295.7	25225.1	21410.4	19935.7	16667.1		98	98394.3	68293.4	44983.2	27707.2	26051	18869.9		98	59404	46660.9	35391.2	27897.9	13497.4	10347.6
98.5	146954	105776	78073	67822.2	45868.1	36722.3	31126.4	31091.3	28086.6	28438.6	25348	21516.9	20034.8	16749.1		98.5	98927.3	68627.3	45214.5	27835.2	26182.9	18953.3		98.5	59702.8	46887.4	35572.3	28050.7	13550.2	10382.7
99	147703	106311	78466.2	68164.5	46097	36907.2	31283.6	31249.6	28227.1	28581	25470	21622.4	20134.1	16831.4		99	99460.5	68964.6	45447.1	27963.8	26315.9	19035.6		99	60001.9	47111.3	35754.9	28201.8	13603.9	10418.7
99.5	148453	106844	78859.7	68506	46326	37091.2	31441.1	31407.2	28367.4	28723.9	25593.2	21728.2	20232.9	16913.9		99.5	99994.8	69299.5	45679.4	28093.5	26448.1	19119		99.5	60296.3	47335.2	35936.9	28354.1	13657.5	10453.9
100	149202	107376	79251.7	68848.2	46555.7	37276.4	31597.4	31564.6	28507.3	28866.6	25715.9	21834.7	20331.5	16996.3		100	100529	69635.9	45912.3	28222.3	26582.3	19201.7		100	60591.1	47563.1	36117.9	28506.6	13711.3	10487.9
100.5	149950	107910	79643.5	69190.3	46785.3	37460	31754.4	31721.6	28647.4	29009.1	25839.1	21940.4	20431	17078.6		100.5	101064	69971.6	46145.4	28351.8	26715.9	19284.1		100.5	60885.1	47792.2	36300.7	28660.5	13766.1	10523.4
101	150699	108443	80035.9	69532	47015.4	37645	31910.7	31879.2	28786.4	29152.3	25961.7	22046.5	20530.9	17159.8		101	101598	70309.1	46378.4	28480.9	26850.5	19367.2		101	61184.3	48018.8	36484	28813.2	13821.4	10557.1
101.5	151448	108977	80428.3	69872.9	47244.4	37829.1	32066.9	32036.5	28925.7	29295.5	26085.3	22153.6	20630.5	17241.5		101.5	102134	70645.8	46609.5	28609.8	26985.1	19448.7		101.5	61481.6	48244.6	36667.1	28967.5	13875.4	10591.4
102	152198	109512	80820.4	70213.9	47474	38013.1	32223.4	32192.6	29065.9	29439.8	26208.5	22260.4	20729.6	17323.3		102	102673	70986.1	46838.4	28739.1	27120.3	19530.8		102	61778.6	48470.5	36850.1	29123.2	13929.7	10626.8
102.5	152947	110046	81214.2	70556.2	47702.6	38198.6	32380.4	32350.5	29205.3	29583.7	26330.8	22367.2	20828.4	17405.3		102.5	103212	71323.7	47069.8	28868.5	27255.1	19612.7		102.5	62074.2	48698.1	37032.8	29276.2	13984	10660.9
103	153696	110579	81607.2	70896.5	47931	38383.9	32538.2	32507.8	29345.3	29727.2	26454.3	22473.4	20927.9	17487.4		103	103751	71661.2	47299.8	28997.9	27390.7	19694.4		103	62370.9	48926	37216.4	29432.1	14039	10695.8
103.5	154444	111112	82001.4	71236.7	48160.1	38567.7	32694.5	32665.1	29485.1	29870.8	26577.7	22579.9	21027.8	17568.6		103.5	104288	72002.4	47531	29126.2	27525.2	19775.8		103.5	62667.8	49152.9	37400.9	29585.7	14093.3	10729.8
104	155192	111647	82396	71575.9	48388.3	38750.7	32851.4	32822.8	29625.4	30014	26701.4	22686.4	21127.6	17650.3		104	104826	72342.9	47762.3	29254.8	27659.7	19857.1		104	62965.7	49381.6	37587.2	29740.9	14146.7	10764.6
104.5	155938	112182	82790.9	71915.7	48617.5	38935.9	33008.5	32979.5	29766.1	30157.3	26824.4	22792.8	21227.5	17731.7		104.5	105363	72681.5	47992.9	29383.6	27794.8	19939		104.5	63264.9	49613.8	37771.5	29895.2	14201.2	10797.3
105	156686	112717	83185.6	72254.9	48846.5	39121.1	33164.7	33136.8	29906.5	30300.6	26948	22899.4	21326.5	17813.3		105	105901	73019.2	48223.6	29514.5	27930.2	20020.8		105	63562.7	49843.2	37956.4	30052.1	14255.5	10830.1
105.5	157433	113251	83580.5	72595.4	49074.9	39305.7	33321.1	33293	30047.6	30443.1	27071.7	23005	21425.8	17894.8		105.5	106441	73356	48455.5	29644.6	28065.3	20103.7		105.5	63860	50072.9	38141.4	30209.5	14310.2	10863.3
106	158178	113786	83974.9	72935.8	49303.9	39490.6	33476.9	33450.4	30189.3	30586.6	27195.1	23110.7	21525.3	17976.6		106	106978	73694.7	48686.7	29774.4	28201.4	20185.8		106	64159.7	50304.3	38326.4	30366.3	14365.3	10897.6
106.5	158921	114320	84370.4	73278.7	49531.6	39675.7	33632.7	33606.7	30330.4	30729.9	27318.2	23217.3	21625.2	18058.9		106.5	107516	74034.4	48917.2	29902.4	28336.5	20268.2		106.5	64459.9	50535	38511	30524.4	14420.3	10932.1
107	159667	114858	84769.2	73619.1	49760.9	39861.2	33788.3	33763.7	30471.6	30873.4	27441.7	23323.5	21724.6	18140.6		107	108058	74373.6	49146.8	30030.9	28471.3	20351		107	64760.3	50768.5	38698.8	30681.6	14474.4	10966.8
107.5	160412	115394	85165.2	73959.9	49988.6	40046.8	33944.1	33920.2	30612.9	31016.9	27565.6	23431.3	21823.7	18222.2		107.5	108602	74715	49376.6	30160.3	28605	20433.2		107.5	65063.7	51000.9	38884	30838.9	14527.8	11001
108	161158	115930	85562.7	74301.7	50218.3	40231.9	34099.9	34076.6	30753.6	31158.8	27689	23538.3	21923.4	18303.7		108	109144	75057.9	49607.8	30291.7	28740.1	20515.8		108	65367.8	51236.5	39069.1	30996.4	14581.5	11035.4
108.5	161903	116466	85959.5	74643.8	50447.8	40416.4	34256	34234.1	30893.9	31300.8	27812.8	23645.7	22023.3	18385.7		108.5	109688	75400.1	49840.5	30422.6	28875.6	20598.1		108.5	65670.1	51470.9	39254.8	31155.1	14634.5	11068.7
109	162647	117002	86357.9	74984.3	50676.4	40601.2	34411.8	34391.5	31034.1	31442.7	27937	23752.8	22123.1	18467.3		109	110236	75746	50070.5	30552.6	29012.2	20681.4		109	65975.3	51703.9	39441.3	31314.6	14688.6	11103.4
109.5	163392	117539	86756.4	75325.7	50906.4	40785.6	34567.9	34547.8	31174.8	31585.5	28062.4	23859.8	22222.1	18549		109.5	110784	76090.5	50300.8	30684.2	29149	20763		109.5	66276.7	51935.9	39629	31474.1	14744.1	11138.4
110	164137	118079	87155.3	75666.5	51135.5	40970.3	34724.1	34703.7	31315.1	31728.5	28186.8	23967.5	22321.8	18631		110	111333	76433.6	50528.9	30815.6	29286.5	20844.7		110	66579.1	52170.3	39817	31632.8	14797.6	11173.2
110.5	164881	118616	87554	76007.4	51364.3	41154.1	34879.6	34859.9	31455.6	31871	28310.6	24075.1	22421.2	18712.4		110.5	111878	76777.4	50759.4	30948.6	29424.2	20927.2		110.5	66882.9	52405.7	40004	31789.9	14851.5	11206.6
111	165628	119154	87953.5	76347.2	51593.9	41338.8	35034.9	35016.5	31597.1	32013.5	28436.5	24183	22521.2	18794.3		111	112426	77124.1	50988.2	31080.2	29561.5	21009.5		111	67185.6	52642.9	40192.1	31946.6	14906.4	11240.5
111.5	166374	119693	88352.1	76686.8	51823.8	41523.3	35190.3	35173.2	31737.9	32157.1	28560.6	24290.1	22620.6	18876.3		111.5	112973	77472.1	51217.5	31212.6	29698.4	21090.7		111.5	67485.4	52883.1	40380.7	32105.5	14961	11274.8
112	167119	120231	88750.7	77025.7	52053.3	41707.5	35345.9	35329.5	31878.7	32299.3	28685.8	24397.6	22719.5	18957.3		112	113525	77815.3	51446	31343.7	29834.4	21172.7		112	67785.7	53120.4	40571.1	32263.3	15014.9	11307.2
112.5	167861	120767	89149.8	77367.2	52282.1	41892	35501.2	35485.3	32019.8	32441.8	28810.7	24505.3	22819.1	19039.1		112.5	114077	78157.9	51675.3	31474.6	29971.8	21255.2		112.5	68088.7	53357.2	40762.9	32420.3	15070.7	11340.5
113	168604	121307	89548.1	77708.4	52512	42076.7	35656.3	35640.2	32160.7	32584.1	28936.3	24613.1	22918.2	19120.6		113	114632	78498.1	51904.1	31606.4	30107.4	21337.9		113	68389.3	53593.6	40953.9	32577	15125.6	11374.9
113.5	169348	121844	89945.8	78049.7	52741.6	42260.9	35811.2	35794.3	32302	32727.3	29061.2	24721.1	23017.3	19201.8		113.5	115185	78841.6	52132.8	31738.4	30243.4	21421.6		113.5	68693.5	53832.6	41145.5	32736	15178.8	11409.1
114	170091	122382	90343.3	78390.6	52970.5	42445.3	35967.6	35950.4	32442.7	32870.1	29186.3	24828	23116.8	19282.6		114	115739	79186.7	52361.7	31868.2	30379.3	21505.1		114	68997.3	54068.6	41337.4	32893.5	15231.8	11444.1
114.5	170837	122921	90741.2	78732.9	53199.7	42629.2	36123	36105.6	32584.3	33012.3	29310.7	24935.3	23216.4	19363.3		114.5	116293	79531.4	52590.1	31999.8	30515.1	21587.8		114.5	69303.9	54306	41529.6	33051.2	15286.1	11479.3
115	171585	123458	91138.2	79075.6	53429.5	42813	36278.8	36259.6	32726	33155.2	29435.5	25042.4	23315.8	19444.5		115	116846	79873.4	52818.4	32129.8	30651	21670.5		115	69610.3	54545.6	41719.5	33210.6	15341.1	11512.3
115.5	172334	123996	91535.2	79419.5	53658.2	42996.6	36434.1	36415	32867.7	33298.9	29560.1	25151.1	23415	19525.9		115.5	117397	80215.4	53046.9	32259.6	30787.6	21752.3		115.5	69917.1	54787.5	41911.9	33370.5	15395	11547.1
116	173081	124533	91932.3	79763.6	53886.6	43180.6	36588.7	36570.3	33008.8	33442	29684.6	25258.8	23513.4	19606.6		116	117950	80557.5	53278.4	32389.4	30923.5	21834.2		116	70220	55024.3	42102.1	33529.1	15449.4	11580.5
116.5	173828	125073	92328.8	80109.2	54114.1	43363.6	36744.5	36726.1	33150	33585.3	29808.7	25365.5	23612.5	19687.3		116.5	118504	80902.4	53513	32520.2	31060.7	21916.3		116.5	70521.5	55262	42297.2	33687.3	15502.1	11614
117	174576	125612	92726.2	80454.3	54341.4	43545.8	36899.9	36882.3	33291	33729.1	29932.8	25472.8	23712.4	19768.7		117	119058	81247.1	53743.1	32652.7	31197.9	21998.6		117	70826.6	55499.6	42491.7	33844.4	15554.9	11648.5
117.5	175324	126152	93122.9	80797.7	54568.5	43728.8	37055.3	37039.1	33432.7	33872.3	30056.6	25580.2	23811.5	19849.4		117.5	119612	81590.7	53974.6	32785.2	31334.5	22081.7		117.5	71129.7	55737.5	42687.6	34001.9	15607.8	11681.8
118	176074	126691	93519.4	81140	54795.6	43911.8	37211.3	37195.3	33574.1	34015.5	30180.3	25687.4	23910.3	19930.7		118	120166	81929	54205.3	32918.8	31472.1	22165.5		118	71433.5	55975.6	42881.4	34160.2	15662	11715.4
118.5	176823	127231	93918.4	81483	55022.8	44095	37367.5	37351.3	33716.2	34158.6	30303.8	25794.3	24009.3	20011.6		118.5	120720	82270.6	54437.7	33050.1	31609.2	22247.7		118.5	71737.7	56211.8	43079.8	34317.8	15718.1	11749.2
119	177572	127769	94313.5	81826.8	55249.2	44277.1	37522.5	37507.5	33857.8	34302	30427.1	25901.4	24108.8	20092.5		119	121275	82613.1	54669.7	33180.6	31746.1	22328.3		119	72043.9	56450.2	43276.7	34478.4	15773.7	11783.3
119.5	178322	128308	94708.7	82170.6	55476.3	44459.8	37677.6	37664	33999.2	34446.3	30551.1	26009.1	24207.7	20173.1		119.5	121831	82953.9	54903.2	33310.4	31882.4	22411.6		119.5	72351.4	56688.1	43472.8	34635.7	15829.2	11816.9
120	179074	128847	95105.2	82516.9	55704.5	44642.8	37832.5	37820.5	34140.7	34590.2	30674.9	26117	24306.8	20253.3		120	122386	83294.5	55137.6	33439.7	32018.6	22494		120	72659.1	56926.3	43668.7	34793.9	15884.9	11849.4
120.5	179824	129386	95501.6	82863.2	55931.8	44825.7	37988.2	37976.6	34282.1	34734	30798.6	26224.5	24405.9	20334.1		120.5	122943	83636.4	55371.4	33569.3	32156.5	22575.7		120.5	72966.3	57166.4	43865.3	34954.6	15939.8	11882.8
121	180575	129925	95896.7	83207.7	56159.2	45009	38144.2	38133.6	34423	34877.3	30922.8	26331.8	24505.5	20414.4		121	123494	83978.8	55605.1	33698.5	32294.6	22659.2		121	73272.4	57404.4	44060.1	35117.2	15994.2	11915.1
121.5	181325	130465	96291.6	83553	56386.5	45192.9	38299.8	38291	34564.1	35020.4	31047	26439.7	24604.8	20495.2		121.5	124046	84323.3	55840.6	33828.2	32432.6	22742.3		121.5	73578.3	57641.7	44253.9	35276.3	16048.6	11948.1
122	182075	131004	96687.9	83898.4	56613.7	45376	38454.9	38447.9	34704.9	35163.9	31171.5	26547.7	24703.2	20576.5		122	124598	84667.8	56078.9	33957.9	32569.6	22825.4		122	73885	57881.8	44449.7	35436.5	16101.7	11982.1
122.5	182826	131542	97081.9	84243.1	56842.2	45559.3	38609.6	38603.5	34846.4	35307.1	31295.9	26655.4	24802.3	20657.9		122.5	125152	85010.9	56315.6	34087	32707.7	22908.8		122.5	74195.4	58121.8	44645.1	35596.7	16155.2	12016.5
123	183579	132083	97477.1	84588	57071.8	45743.1	38764.3	38759.6	34986.7	35449.9	31420	26763	24901	20738.8		123	125706	85356.4	56554.4	34214.9	32844.2	22992.5		123	74507.2	58363.5	44840.3	35760.8	16209.4	12049.8
123.5	184334	132625	97871.5	84932.1	57300.5	45926.2	38918.9	38916.4	35127.7	35592.1	31544.6	26871.1	24999.7	20820		123.5	126263	85698	56791.8	34344.5	32984.7	23075.4		123.5	74820.9	58604	45034.2	35922.2	16263.4	12082.2
124	185089	133167	98264.8	85277	57529.8	46109	39073.5	39073.4	35267.4	35735.6	31669.5	26979.2	25098.7	20901.3		124	126824	86037.5	57030.4	34474	33124	23156.6		124	75134.4	58846.9	45228.5	36086.5	16318.7	12114.6
124.5	185845	133711	98657.5	85620.5	57760.3	46292	39227.8	39229.1	35408.3	35879.2	31794.6	27087.2	25197.6	20982.1		124.5	127382	86376.8	57267.6	34605.4	33263.3	23239.3		124.5	75448.2	59090.4	45424.2	36249.8	16373.8	12147.2
125	186599	134252	99050.8	85963.6	57992.4	46475.4	39382.6	39385.5	35549.7	36022.2	31919.8	27194.9	25296.5	21062.7		125	127943	86715.6	57504.6	34737.9	33403.6	23322.4		125	75760.3	59334	45619.7	36413.1	16430.6	12179.1
125.5	187350	134794	99444.4	86307.1	58222.2	46657.7	39537.9	39542	35690.9	36165.5	32044.2	27302.6	25395.4	21144.2		125.5	128507	87054.4	57738.9	34870.1	33544.8	23405.2		125.5	76072.1	59576	45815.5	36578.1	16487.3	12210.8
126	188100	135334	99839.9	86650.4	58453.1	46841.1	39692.9	39698.8	35832.5	36308.4	32168	27410.6	25493.8	21225.6		126	129073	87391.7	57975.9	34999.9	33685.8	23488.6		126	76383.1	59818.6	46011.9	36744.6	16542.4	12242.5
126.5	188851	135873	100236	86993.1	58684.8	47024.5	39848.6	39855.1	35972.8	36451.4	32291.9	27518.9	25592.5	21306.7		126.5	129637	87728.1	58213.2	35132.2	33825.7	23571.7		126.5	76693.3	60062.3	46208.4	36910.3	16598.1	12276.1
127	189601	136413	100632	87335.5	58915	47208.1	40003.6	40012.6	36113	36594.4	32415.6	27628.2	25691.6	21387.5		127	130201	88064.9	58446.8	35262.6	33965.8	23655.4		127	77004.2	60302.2	46404.8	37076.7	16651.8	12308.2
127.5	190350	136953	101027	87677.8	59145.9	47392.1	40158.5	40169.1	36253.6	36738.6	32540.4	27736.4	25790.6	21468.6		127.5	130767	88402.6	58680.6	35394.6	34106.3	23738.2		127.5	77315.7	60545.4	46602.6	37240.6	16706.7	12340.7
128	191102	137493	101422	88020.2	59377.8	47575.9	40313	40326.7	36393.1	36884.2	32664.9	27844.8	25889.6	21549.3		128	131337	88738	58912.7	35524.7	34247.3	23821.3		128	77624.5	60788.7	46796.1	37407.4	16761.7	12373.5
128.5	191849	138033	101816	88363.3	59609.9	47758.9	40468.3	40484.2	36533.5	37029.3	32789.6	27953.1	25988.8	21629.9		128.5	131905	89070.7	59146.9	35655.8	34385.7	23903.5		128.5	77937.4	61032.3	46991.5	37570.5	16816.6	12406
129	192594	138571	102209	88704.8	59841.3	47943.4	40623.4	40640.8	36674.2	37173.8	32914.1	28060.6	26086.9	21710.4		129	132470	89403.9	59379.5	35788.4	34525.7	23987.2		129	78249.7	61275.7	47188.3	37736.3	16871.4	12437.5
129.5	193342	139110	102602	89046	60073.1	48128.6	40778.6	40799.3	36814.7	37317.9	33038.9	28168.4	26185.6	21791.2		129.5	133038	89736.7	59612.8	35922	34666.7	24070.5		129.5	78561.3	61519.7	47387.4	37901.3	16927.3	12469.6
130	194086	139650	102996	89387	60304.7	48313.4	40933.5	40956.6	36954.5	37462	33163.1	28276.6	26283.7	21871.9		130	133604	90069.1	59847.3	36055	34807	24152.5		130	78875.1	61765.8	47585.3	38066.6	16982.7	12502.1
130.5	194829	140190	103391	89726.3	60536.8	48496.8	41088.8	41113.7	37094	37606.1	33288	28385.6	26381.1	21952.7		130.5	134170	90401.5	60081	36187.6	34947.6	24234.4		130.5	79188	62012.1	47784.3	38231.6	17037.9	12535
131	195573	140733	103786	90066.5	60768.9	48680	41243.6	41271.3	37234.5	37749.4	33413.8	28494.6	26480.3	22033		131	134736	90733.6	60316.4	36321.4	35089.7	24317.5		131	79500.5	62260.3	47982.9	38399	17092.7	12566.9
131.5	196318	141275	104180	90407.9	61000.8	48864.1	41399.3	41427.9	37374.3	37891.9	33538.7	28603.4	26578.9	22113.2		131.5	135307	91067.3	60551.6	36455	35230.3	24401.2		131.5	79813	62509.1	48179.8	38566.7	17148.5	12599.3
132	197063	141820	104578	90747.8	61233.1	49048.4	41554.8	41585.6	37514.1	38035.4	33663.1	28712	26678	22193.5		132	135878	91398.3	60786.1	36590	35371.5	24484.3		132	80123.9	62758.1	48377.3	38734.2	17202.8	12631.2
132.5	197806	142364	104973	91086.6	61465.2	49232.3	41709.5	41742.7	37654.9	38178.3	33787.2	28820.5	26777.7	22274.2		132.5	136451	91731.6	61021.3	36723.5	35511.9	24566.7		132.5	80439.8	63008.6	48576.6	38900.8	17256.9	12663
133	198549	142908	105368	91426	61696.9	49416	41864.6	41899.3	37796	38321.2	33911.8	28929.2	26877.1	22355		133	137020	92063.6	61255.6	36857.4	35653.6	24648.1		133	80752.6	63259.3	48774.8	39069.2	17312.4	12694.9
133.5	199291	143452	105764	91766.6	61929.1	49599.1	42019.2	42056.5	37937	38464.1	34035.6	29037.5	26976	22435.6		133.5	137591	92394.7	61488.8	36992.3	35795.9	24730.3		133.5	81064.5	63511.5	48972.3	39237.5	17367.6	12727.5
134	200032	143997	106159	92107.2	62161	49782.4	42174.5	42213	38077.7	38606.9	34159.2	29145.9	27074.4	22516.7		134	138159	92728	61723.7	37125.6	35939.2	24812.9		134	81376.1	63761.4	49171.6	39406.4	17423.3	12759.8
134.5	200775	144542	106554	92449.3	62392.8	49965.6	42330.6	42369	38218.8	38750.3	34283.4	29255.1	27173.3	22598		134.5	138731	93062.9	61959.5	37258.5	36080.5	24895.3		134.5	81687.1	64013	49372.1	39575.8	17477.7	12792.8
135	201518	145085	106948	92790.9	62625.9	50148.2	42487.4	42524.9	38359.4	38894.4	34408.8	29363.2	27272.1	22679.5		135	139303	93396.3	62194.5	37392.8	36222.8	24978.3		135	82001.5	64264.3	49573.2	39746.2	17533	12825.7
135.5	202262	145628	107342	93130.5	62857.6	50331.6	42643.9	42681.1	38499.3	39038.4	34533.7	29471.8	27370.8	22760.6		135.5	139876	93730.2	62429.6	37527.4	36364.4	25060.2		135.5	82317.1	64520.1	49775.7	39916.3	17587.5	12858.7
136	203007	146172	107736	93471.3	63090.5	50514.9	42799.6	42837.4	38639.7	39181.9	34658.6	29580.3	27469.7	22841.8		136	140449	94064.4	62663.9	37662.4	36506.8	25141.5		136	82632.1	64776	49978.5	40086.8	17643.5	12891.4
136.5	203749	146716	108129	93812.1	63322.9	50697.6	42955.9	42993.8	38780.1	39324.7	34784	29688.9	27569.7	22922.9		136.5	141018	94399.5	62898.8	37796.2	36649.9	25222.9		136.5	82947.9	65031.5	50179.5	40257.3	17699.9	12924.2
137	204492	147262	108522	94153.9	63554.7	50881	43112.6	43150.1	38920.6	39466.6	34908.8	29798.4	27669.7	23003.8		137	141586	94737.5	63132.8	37930.2	36793.4	25304.6		137	83258.4	65289	50382.1	40427.6	17756.5	12958.3
137.5	205235	147808	108915	94495.5	63787	51065.1	43268.6	43305.4	39059.9	39609.6	35033.8	29906.9	27769	23084.1		137.5	142156	95074.6	63367.3	38064	36937	25388.5		137.5	83571.4	65543.9	50584.5	40598.6	17814.1	12991.1
138	205980	148352	109308	94836.4	64019.7	51249.3	43424.1	43461.3	39199.8	39753.5	35159	30015.7	27868.3	23164.7		138	142725	95411.9	63601.6	38196.7	37081.1	25471.6		138	83885.4	65799.6	50788.1	40770.4	17870.8	13023.8
138.5	206725	148896	109699	95179.5	64253.9	51433.5	43580.2	43617.4	39339.5	39896.6	35283.6	30123.9	27967.4	23245.4		138.5	143294	95749	63835	38329.6	37227.3	25553.3		138.5	84200.5	66054.5	50993	40943.3	17926.9	13055.5
139	207470	149439	110089	95520.8	64486.5	51617.4	43736.2	43773.2	39478.9	40040.1	35408.3	30231.1	28066.7	23326.1		139	143864	96086.8	64067.7	38463	37372	25635.7		139	84509.3	66310.2	51197.4	41115.8	17983.4	13087
139.5	208218	149988	110481	95862.5	64719.5	51801.3	43894.4	43928.5	39617.2	40183.5	35533.3	30339.4	28166.7	23406.9		139.5	144435	96425.2	64301.2	38596.1	37518.1	25717.9		139.5	84820.7	66567.1	51401.8	41287.2	18039.9	13119.5
140	208965	150536	110872	96202.4	64951.5	51984.9	44051.5	44085	39755.9	40327	35659.2	30448.6	28265.7	23488.5		140	145008	96764.5	64535.7	38729.7	37664.5	25799.3		140	85131.9	66822	51607.4	41461.1	18096.4	13151.3
140.5	209713	151085	111265	96541.7	65184.9	52168.1	44209.7	44240.5	39895.1	40471.1	35784.3	30558.1	28365	23569.9		140.5	145584	97101.6	64770.7	38862.1	37809.3	25880.9		140.5	85442	67074.9	51810	41635	18153.9	13183.4
141	210462	151635	111657	96881.7	65418.5	52351.8	44367.2	44395.6	40035.6	40615.2	35909.5	30667.1	28464.6	23650.8		141	146156	97439.4	65007.2	38994.3	37954.7	25962.7		141	85752.8	67332.7	52013.6	41808.6	18212.7	13215.4
141.5	211212	152185	112048	97221.1	65652.5	52534.2	44524.1	44550.5	40174.6	40759.5	36035.2	30776.4	28564.6	23732.5		141.5	146731	97776	65242	39128.3	38100.2	26044.8		141.5	86059.7	67588.3	52217.8	41980.9	18271.1	13246.9
142	211961	152737	112441	97561.3	65886.5	52716.1	44681.8	44705.2	40314.6	40904	36161.1	30885.5	28664	23814.1		142	147309	98108.2	65478.2	39260	38246.5	26126.6		142	86366.1	67846.1	52420.9	42155.4	18329.8	13278.9
142.5	212715	153288	112833	97902.7	66120.7	52898.4	44839.4	44859.8	40454.2	41048.3	36285.9	30993.4	28764.3	23895.8		142.5	147888	98439.8	65714.7	39393.9	38393.2	26207.2		142.5	86675.1	68103.6	52625	42331.1	18388.1	13311.9
143	213469	153840	113225	98243.8	66354.3	53080.1	44997.3	45014.5	40593.1	41191.4	36411.2	31101.4	28863	23977		143	148467	98773.4	65951.2	39528.5	38538.7	26287.7		143	86985.5	68362.1	52829.6	42507.6	18446.3	13343.3
143.5	214224	154390	113619	98584.2	66588.5	53262.1	45154.6	45168.2	40731.8	41333.8	36536.3	31210.1	28961.9	24058.4		143.5	149047	99104.4	66187.6	39661.8	38685	26369.5		143.5	87290.6	68625.1	53035.1	42682.7	18505	13376.8
144	214978	154939	114013	98926.2	66823.3	53444.3	45311.8	45323.1	40870.8	41477.9	36661.6	31318.3	29061.9	24140		144	149627	99435.6	66424	39794.4	38832.6	26451.6		144	87597.9	68887.3	53241.6	42855.8	18563.5	13408.8
144.5	215733	155489	114409	99267.7	67057.3	53625.4	45469	45477.5	41010.5	41622	36786.6	31426.4	29161.6	24221.5		144.5	150209	99764.5	66660.6	39928.3	38979.4	26533		144.5	87903.1	69151.4	53446.6	43030.9	18621.9	13441.4
145	216490	156040	114802	99609.5	67293	53805.5	45626.9	45632.8	41149.2	41766.2	36912.3	31534.7	29261.2	24302.8		145	150790	100095	66898.1	40062.1	39127	26613.7		145	88208.8	69416	53649.1	43206.4	18680.6	13472.9
145.5	217246	156590	115197	99951.7	67526.9	53986.6	45783.6	45787.6	41288.3	41909.6	37038.6	31642.3	29360.7	24384.2		145.5	151370	100424	67136.3	40196.8	39275.9	26694.8		145.5	88519.4	69676.3	53853	43382.4	18738.6	13506.1
146	218001	157139	115591	100294	67760.5	54168	45940.3	45943.2	41427.2	42053.1	37164.7	31751.2	29461.4	24465.4		146	151951	100752	67373.3	40329.6	39424.1	26775.7		146	88833.2	69937.5	54055.2	43560.3	18798.5	13538.2
146.5	218756	157687	115985	100638	67995.7	54348.7	46096.8	46099.2	41567.2	42195.6	37290.5	31859.7	29561.1	24547.3		146.5	152530	101083	67610.2	40463.6	39571.3	26857.2		146.5	89147.4	70196.7	54260.5	43736.5	18858.1	13569.5
147	219512	158235	116378	100979	68229.6	54529.7	46253.5	46255.5	41707.2	42338.5	37416.3	31968.2	29660.5	24628.1		147	153110	101410	67848	40597.8	39717.6	26937.7		147	89460.7	70457.2	54466.1	43913.3	18918.6	13602.1
147.5	220266	158786	116772	101322	68466.5	54710.6	46411.1	46411.7	41847.2	42482.2	37542.3	32077	29760.2	24709.4		147.5	153691	101737	68084.9	40730.6	39866.5	27020.9		147.5	89774.4	70719.3	54673.6	44090.8	18979.2	13633.4
148	221023	159336	117165	101666	68704.3	54891.2	46568	46568.2	41986.1	42626.2	37667.7	32185.3	29860.9	24791		148	154273	102063	68324.1	40862.5	40015.9	27103.1		148	90086.6	70982	54882.3	44265.2	19039.3	13665.6
148.5	221782	159886	117559	102010	68941.8	55072.5	46724.9	46724.3	42125.1	42770.4	37793.3	32293.5	29960.7	24871.8		148.5	154858	102395	68560.3	40996	40165.3	27185.2		148.5	90399.9	71244.5	55092	44442.6	19099.2	13696.6
149	222542	160435	117951	102354	69178.1	55253.2	46881	46880.5	42263.9	42914.6	37918.3	32401.9	30060.3	24952.5		149	155442	102726	68797.9	41129.1	40313.8	27266.5		149	90715.9	71506.2	55300.6	44621.4	19157.9	13728.2
149.5	223300	160981	118343	102696	69415.1	55433.2	47037.6	47036.6	42403.9	43058	38043.3	32509.8	30160.9	25033.8		149.5	156031	103058	69034.3	41260.6	40463.7	27348.3		149.5	91026.6	71767.1	55508.3	44800.2	19216.6	13760.1
150	224059	161530	118734	103039	69651.7	55611.2	47193.8	47192.7	42542	43200.9	38169.3	32618.5	30260.9	25115.2		150	156613	103391	69271	41390.6	40613.8	27429.4		150	91339.1	72032.8	55716.2	44978.5	19277.6	13791.5
150.5	224817	162079	119124	103379	69889.1	55789.1	47350.9	47348.8	42681.5	43344.1	38294.7	32727.7	30360.9	25196.8		150.5	157199	103724	69508.3	41520.7	40763.5	27510.8		150.5	91653.5	72301.5	55924.5	45157.4	19336.4	13822.1
151	225573	162629	119514	103723	70126.1	55967.6	47507.1	47504.8	42820.2	43487.7	38419.5	32836.8	30461.3	25278		151	157783	104053	69747.3	41652.7	40912.5	27593.2		151	91968.4	72567.7	56132.7	45336.3	19395.7	13852.9
151.5	226330	163179	119904	104066	70362.6	56145.7	47662.9	47660.7	42959.3	43631	38543.5	32945.6	30561.7	25359.6		151.5	158370	104383	69985.1	41785.9	41063.4	27673.1		151.5	92284.7	72833.7	56344.6	45515.4	19456.2	13882.9
152	227091	163729	120293	104408	70599.2	56323.5	47819.1	47817.2	43098.8	43773.6	38668.7	33054.3	30662.1	25441.3		152	158956	104714	70218.9	41918	41214.5	27752.5		152	92600.4	73096.9	56557.1	45692.9	19515.3	13914
152.5	227853	164281	120683	104749	70834.9	56501.2	47975.1	47973	43237.6	43917.4	38794.5	33163.7	30761.8	25522.8		152.5	159538	105044	70455.2	42051.9	41364.4	27831.6		152.5	92912.7	73361.1	56769.2	45873.2	19574.1	13944.4
153	228615	164832	121070	105092	71072.5	56680.2	48130.3	48129.5	43376.4	44060.6	38919.8	33272.5	30862.2	25603.9		153	160123	105368	70689.7	42183.9	41514.4	27911.7		153	93228.6	73626.4	56980.7	46053.9	19633.8	13974.8
153.5	229378	165381	121459	105435	71310.6	56859.6	48285	48286.1	43516	44203.4	39045.7	33381.3	30961.7	25685.7		153.5	160708	105694	70926	42316.7	41664.6	27990.5		153.5	93542.5	73890.8	57195.8	46234.2	19693.1	14004.6
154	230138	165929	121848	105778	71548.5	57038.1	48439.6	48441	43655.1	44346.3	39171.1	33490.1	31061.8	25767.5		154	161292	106019	71165	42449.5	41813.6	28070.3		154	93860	74153.1	57410.5	46415.8	19752.8	14034.9
154.5	230896	166479	122238	106122	71786.5	57218.7	48595.1	48596.3	43794.6	44489.1	39295.7	33599.7	31162.2	25849.8		154.5	161877	106344	71400.6	42582.4	41964.5	28150.6		154.5	94175.5	74418.3	57623.4	46597.9	19813.7	14065.9
155	231654	167029	122628	106465	72025.7	57397.2	48750.6	48750.4	43933.1	44631.8	39421.5	33709.2	31263.1	25932		155	162457	106671	71638.1	42714.4	42114.4	28230.4		155	94492.4	74685	57837.3	46779.4	19872.8	14095.9
155.5	232413	167580	123017	106811	72263.1	57576	48905.6	48904.7	44071.1	44774.3	39545.5	33819	31364.1	26013.8		155.5	163037	106999	71875.3	42846.4	42265.4	28310.2		155.5	94811.1	74952.1	58051.4	46962.5	19933.7	14126
156	233170	168131	123407	107157	72500.6	57754.4	49060.6	49058.9	44209.4	44916.8	39669.3	33928.3	31464.6	26095.7		156	163620	107328	72111.6	42979.5	42416.7	28390.4		156	95127.3	75217.1	58264.5	47144.7	19992.8	14157.3
156.5	233929	168681	123797	107501	72736.6	57934.7	49216	49212.6	44348.3	45059.3	39793.9	34038.2	31565.4	26178.3		156.5	164199	107660	72348.2	43112.3	42567.5	28470		156.5	95438.1	75482.7	58478.8	47327.1	20052.7	14188.3
157	234688	169229	124187	107847	72972	58114.8	49372.2	49367.6	44488.3	45202.6	39918.1	34148.3	31665.4	26260.3		157	164782	107994	72585.8	43245	42718.3	28550.3		157	95753.1	75749.6	58692.5	47510.5	20112.2	14219.1
157.5	235451	169778	124577	108192	73208.8	58295	49527.8	49521.7	44627.9	45344.6	40042.7	34257.7	31766.5	26343		157.5	165365	108321	72825.9	43379.1	42869.1	28631.3		157.5	96066.4	76012.7	58906.3	47695	20171.3	14249.1
158	236215	170328	124966	108538	73444.4	58473.9	49682.7	49675.4	44767.3	45487.2	40167.5	34367	31867.3	26425.4		158	165949	108648	73063.8	43513	43020.9	28711.3		158	96381.4	76275.3	59122.3	47881	20231.4	14279.6
158.5	236978	170875	125354	108883	73679.9	58652.2	49837.5	49827.8	44906.1	45630.1	40291.8	34477.1	31968.3	26507.8		158.5	166531	108975	73299.3	43646.8	43172.6	28790		158.5	96697.9	76539.5	59338	48065.8	20290	14310.2
159	237742	171423	125744	109226	73915.5	58832.7	49992.9	49980.1	45044.7	45772.5	40416.7	34587.3	32069.7	26590.1		159	167115	109304	73535.2	43779.2	43324.3	28870.6		159	97017	76805.5	59553.9	48252.1	20349.5	14340.8
159.5	238504	171970	126133	109569	74150.9	59012.5	50147.4	50133.9	45183	45915.9	40540.8	34697	32171.2	26672.2		159.5	167700	109635	73772.9	43912.8	43476.6	28949.2		159.5	97331.8	77071.7	59769.9	48437.9	20409.1	14370.6
160	239264	172517	126522	109912	74387.4	59193.1	50303.2	50287.8	45322.2	46058.8	40664	34806.5	32273	26754.5		160	168286	109964	74012.1	44047.3	43630.8	29027.3		160	97645.8	77338.2	59989.2	48625.8	20468.8	14401.6
160.5	240022	173066	126913	110256	74624.1	59373.3	50458.2	50442	45460.3	46201.2	40787.3	34916.9	32374.7	26837.2		160.5	168876	110290	74249.3	44182.4	43784.3	29106.1		160.5	97961.6	77601.3	60204.9	48813.5	20529.5	14431.4
161	240779	173613	127303	110600	74860.3	59554.4	50614.8	50595.4	45597.8	46343.1	40911.1	35027	32476.2	26919.6		161	169467	110614	74487.2	44315.7	43936.4	29183.9		161	98281.1	77866.4	60421.5	49001.5	20590.7	14462.2
161.5	241536	174160	127692	110945	75096	59734.7	50770.2	50749.3	45735.7	46487.1	41034.3	35136.4	32577.2	27001.7		161.5	170053	110940	74724.5	44447.5	44089	29260.3		161.5	98602.3	78132.9	60637.8	49189.9	20651.1	14492.2
162	242291	174708	128084	111290	75331.6	59915.9	50925.5	50903	45874.2	46629.8	41157.7	35246	32677.7	27084.2		162	170637	111266	74962.3	44580.2	44241	29337.8		162	98919.2	78398.5	60854	49377.4	20711.2	14524.4
162.5	243046	175256	128474	111635	75568.2	60096.5	51081.3	51056.9	46012.4	46772.8	41281.7	35355.4	32778.6	27166.7		162.5	171222	111595	75200.5	44713.8	44394.1	29415.9		162.5	99238.6	78664.1	61070.8	49566.6	20771.8	14555.7
163	243802	175804	128865	111981	75804.1	60276.2	51236.8	51210.2	46151.2	46915.6	41406.1	35464.9	32879.8	27249.1		163	171811	111926	75437.4	44845	44548.3	29493.9		163	99553.8	78928.9	61285.9	49756.3	20831.8	14585.8
163.5	244557	176354	129257	112327	76040.2	60455.7	51392.1	51363.4	46289.6	47059	41530.7	35574.7	32982.3	27331		163.5	172400	112251	75675.2	44977.5	44701.3	29573.3		163.5	99873	79195.8	61501.1	49944.4	20891.1	14615.4
164	245312	176905	129646	112673	76276.2	60634.4	51548.7	51517.4	46428.7	47202.4	41655	35685	33084.5	27413.9		164	172990	112578	75914.1	45108.2	44854.3	29651.7		164	100193	79462.6	61717.9	50134.5	20952.1	14646.3
164.5	246068	177458	130037	113017	76513.7	60813.8	51704.3	51670.9	46567.1	47345.1	41779.4	35794.9	33186	27496.8		164.5	173582	112905	76152.3	45239.6	45007.4	29730.7		164.5	100513	79729	61938.3	50325.6	21015	14676.3
165	246824	178011	130426	113361	76749.5	60992	51860.3	51825.4	46705.3	47487.5	41903.8	35904.7	33287.6	27580.3		165	174178	113227	76389.8	45371.7	45160.9	29808.9		165	100838	79996.1	62156	50517	21075.9	14706.4
165.5	247583	178565	130816	113707	76986.3	61170.3	52016.4	51978.6	46844.1	47629.9	42026.4	36014.3	33389.9	27663.5		165.5	174772	113552	76627.6	45502.9	45315.5	29887		165.5	101162	80261.7	62372.8	50708.1	21137.5	14737.9
166	248340	179117	131210	114051	77223.4	61349.1	52173	52132.2	46983	47772.1	42149.7	36124.2	33491.8	27746.1		166	175363	113875	76867.3	45634.9	45470	29965.4		166	101484	80526.3	62591.5	50899.4	21200	14768.4
166.5	249098	179670	131604	114394	77461.4	61526.7	52329.8	52286.1	47121.3	47914.6	42273.9	36233.9	33593.7	27828.3		166.5	175955	114198	77107.5	45766.2	45624.9	30043.7		166.5	101804	80793.9	62812.6	51089.7	21261.4	14799.4
167	249856	180223	131996	114739	77699.6	61703.9	52486.8	52439.4	47260.4	48056.9	42398.5	36343.9	33695.8	27910.9		167	176547	114524	77347	45898.6	45779.7	30122.9		167	102122	81059.2	63032.7	51280.9	21323.4	14831.9
167.5	250613	180777	132388	115083	77936.3	61881.8	52643.5	52592.9	47397.9	48199.5	42521.6	36454.4	33798.3	27992.9		167.5	177141	114847	77585.7	46030	45934.7	30201.5		167.5	102442	81324.5	63253.1	51472.8	21384.8	14863.2
168	251374	181331	132781	115427	78173.1	62059.1	52799.4	52744.2	47536.7	48342.2	42644.6	36563.9	33901.1	28074.8		168	177736	115174	77827.7	46160.5	46089.7	30280.2		168	102756	81591.8	63474	51663.7	21447	14895.3
168.5	252136	181888	133173	115771	78409.6	62235.6	52955.5	52895.8	47675.9	48484.8	42768.8	36673.8	34002.5	28156.7		168.5	178330	115500	78070.1	46290.7	46243.3	30360.1		168.5	103077	81860.4	63697	51855.6	21509.3	14926.3
169	252899	182444	133564	116116	78645.2	62413.2	53111.9	53047.1	47813.5	48626.8	42891.1	36783.8	34104	28238.4		169	178925	115826	78312.1	46422.1	46397.8	30440		169	103396	82128.4	63919.6	52049.3	21572.3	14958.6
169.5	253662	183000	133954	116460	78881.7	62590.5	53268.3	53198.5	47951.7	48768.8	43013.1	36893.5	34205.4	28320		169.5	179520	116151	78554.5	46553.2	46554.8	30518.9		169.5	103719	82397.6	64139.2	52243.9	21635.7	14989.8
170	254426	183557	134346	116806	79116.5	62767.7	53424.1	53350.3	48090.7	48909.9	43136.5	37004.1	34306.3	28402		170	180113	116476	78797.4	46685.8	46711.6	30598.5		170	104042	82665.6	64358.4	52440.1	21698.7	15021.2
170.5	255189	184114	134735	117151	79350.6	62944.5	53579.8	53501.6	48228.7	49052	43258.3	37114.6	34406.6	28483.8		170.5	180704	116803	79039.3	46816.9	46866.9	30678		170.5	104366	82934.2	64581.7	52634.7	21760.3	15053.5
171	255954	184670	135126	117495	79584.9	63120.9	53734.7	53651.2	48367.2	49194.6	43382.1	37224.6	34507.7	28565.6		171	181298	117132	79283.3	46948.2	47021.7	30758.5		171	104690	83202.1	64803.3	52829	21823.6	15085.9
171.5	256721	185228	135516	117840	79819.9	63295.8	53890	53800.8	48506.1	49336.9	43504.5	37334.1	34608.6	28647.5		171.5	181891	117455	79526.4	47077.8	47177.3	30838.7		171.5	105015	83470.7	65025.6	53023.3	21886.5	15117.2
172	257485	185785	135906	118186	80055.5	63471.2	54045.3	53949.9	48644.6	49478.8	43627.3	37444.1	34708.6	28729.8		172	182489	117778	79767.7	47210.5	47332.6	30917.2		172	105340	83740.2	65248.4	53219.8	21947.3	15150.2
172.5	258251	186342	136296	118531	80290.9	63646.9	54198.9	54099.4	48783.8	49621.1	43750.9	37554.2	34809.5	28811.6		172.5	183085	118103	80009.7	47343.3	47488.5	30997.9		172.5	105668	84008	65474	53414.8	22010	15180.9
173	259015	186898	136686	118877	80526.1	63823.6	54354.1	54248.2	48923	49763.8	43874.9	37664	34909.4	28893		173	183680	118424	80251.1	47475.4	47644.2	31077.2		173	105993	84279.1	65698.3	53608.3	22072.6	15211
173.5	259782	187454	137074	119222	80762.2	63999.7	54509.1	54398.2	49063	49905.5	43998.5	37773.4	35010	28974.4		173.5	184277	118746	80493.3	47606.9	47799.1	31156.3		173.5	106320	84550.7	65920.5	53804.1	22135.4	15241.9
174	260547	188013	137459	119567	80998.2	64176.1	54663.3	54546.3	49203.7	50047.9	44121.8	37882.8	35110.6	29055.8		174	184869	119068	80737.3	47738.1	47956.2	31236.6		174	106645	84820.4	66144.4	54000.5	22198.6	15273.4
174.5	261312	188572	137847	119912	81232.9	64351.8	54818.2	54696.1	49342.9	50189.2	44245.2	37992.5	35211.8	29137.1		174.5	185459	119388	80978.6	47869.2	48112.6	31315.6		174.5	106972	85089.5	66366.7	54195.5	22260.9	15304.3
175	262078	189131	138236	120256	81467.4	64528.9	54973.1	54845.2	49483.7	50329.6	44368.9	38103.6	35311.7	29218.8		175	186051	119706	81219.6	47999.7	48268.6	31394.8		175	107299	85357.9	66590.9	54390	22322.7	15336.6
175.5	262844	189689	138624	120600	81702	64704.7	55128	54994	49624.2	50471	44492	38213.9	35412.4	29300.3		175.5	186644	120026	81462.8	48129.4	48423.9	31473.2		175.5	107625	85627.9	66818.2	54586	22383.4	15368.9
176	263611	190248	139012	120943	81937.5	64879.6	55282.2	55143.4	49765.5	50610.9	44615	38323.1	35513.4	29382		176	187237	120347	81705.3	48261.6	48579.9	31550.3		176	107950	85896	67043	54781.6	22445.8	15400.5
176.5	264378	190808	139400	121286	82172.4	65055.4	55436.9	55292.5	49904.6	50751.8	44738.8	38432.9	35615.2	29463.4		176.5	187829	120669	81948.2	48391.5	48737.6	31628.7		176.5	108273	86167.9	67267.6	54979.1	22507	15432.8
177	265149	191366	139787	121631	82406	65231.2	55591.4	55441.8	50045.5	50891.5	44862.9	38543.3	35716.9	29545.5		177	188421	120992	82192.6	48522.3	48894	31707.3		177	108598	86439.9	67491.2	55175	22568.1	15463.6
177.5	265916	191926	140174	121974	82640.3	65407.4	55746.4	55591.1	50186.4	51031.5	44986.8	38653.4	35817.2	29627.1		177.5	189018	121314	82436.6	48654.2	49051.7	31785.6		177.5	108921	86710.9	67715.2	55372.1	22628.5	15496
178	266686	192486	140559	122319	82874.3	65584.3	55901.1	55741.1	50326.3	51172.5	45109.7	38764.2	35918.5	29708.2		178	189605	121638	82680.5	48786.1	49208.7	31865.4		178	109245	86982.9	67940.6	55570.4	22689.6	15528
178.5	267456	193047	140946	122664	83107	65761.1	56056.6	55890.8	50465.6	51314.1	45232.4	38874.8	36018.8	29789.8		178.5	190194	121961	82925.4	48917.5	49367.2	31944.2		178.5	109569	87253.2	68163.8	55766.9	22750.4	15558.6
179	268226	193609	141331	123008	83339.2	65937.3	56212.1	56040.5	50605.4	51455.2	45355.2	38985.4	36120.4	29871.4		179	190786	122285	83172.4	49048.1	49525.1	32022.1		179	109890	87524.7	68386.2	55963.8	22811.3	15590.5
179.5	268997	194169	141716	123351	83572.9	66114	56366.7	56190.9	50744	51596.4	45479.5	39096.1	36221.8	29953.4		179.5	191376	122609	83417.9	49178.3	49681.8	32099.3		179.5	110213	87799.1	68611.6	56160.6	22873.5	15620.6
180	269769	194731	142101	123697	83805.7	66290.6	56521.9	56342.6	50882.5	51737.6	45602.7	39205.4	36321.4	30035.2		180	191964	122933	83664.9	49306.5	49839.2	32177.4		180	110535	88076.6	68836	56359.5	22933.8	15650.6
180.5	270542	195294	142487	124042	84039	66467.3	56677	56494	51022.5	51880.1	45727	39315	36421.8	30117.1		180.5	192557	123259	83911.7	49436.7	49996.5	32254.2		180.5	110862	88350	69060.7	56557.3	22994.7	15681.1
181	271314	195855	142874	124387	84272.7	66644.4	56832.5	56644.7	51161.2	52021.5	45851.6	39424.4	36522	30199.1		181	193148	123586	84157.3	49566.2	50153.5	32333.2		181	111190	88626.8	69284.8	56755.9	23055.1	15713.7
181.5	272088	196416	143260	124731	84506.2	66822	56988.4	56796.3	51300.1	52162.5	45975.3	39534.5	36623.3	30280.8		181.5	193738	123911	84403.9	49696.5	50312	32412.2		181.5	111521	88901.7	69507.4	56956.6	23115.2	15746.4
182	272861	196977	143646	125076	84738.4	66998.9	57144.5	56948.2	51438.3	52303.6	46099.6	39643.7	36724.1	30362.5		182	194328	124236	84649.6	49825.5	50468.4	32491.4		182	111847	89177.9	69732.4	57158.3	23174.8	15778.8
182.5	273637	197534	144031	125420	84971.1	67176.8	57300.6	57099.7	51577	52444.1	46223.3	39752.9	36825.1	30443.9		182.5	194919	124564	84896.6	49956.2	50625.5	32571.3		182.5	112171	89455.2	69954.3	57358.6	23235.8	15811.6
183	274414	198093	144419	125763	85204.2	67355.1	57456.3	57250	51715.9	52584.9	46346	39861.8	36925.9	30525		183	195507	124892	85143.7	50086	50783.9	32650.1		183	112494	89729.1	70178	57558.7	23297.5	15843.5
183.5	275190	198649	144807	126109	85437.1	67533.5	57613.1	57400.4	51853.7	52726.2	46469.5	39971	37027.3	30607.1		183.5	196096	125220	85393.4	50215.8	50943.5	32729.5		183.5	112817	90002.6	70402.7	57759.6	23357.5	15874.6
184	275967	199208	145191	126456	85670.5	67711.4	57768	57550.7	51991.6	52867	46593.3	40079.8	37128.7	30689		184	196683	125552	85642.3	50346.4	51102.6	32807.8		184	113139	90277.5	70625	57959.8	23418.8	15906.7
184.5	276744	199765	145577	126803	85902.4	67890.1	57922.7	57701.3	52129.4	53007.7	46717.3	40188.5	37229.4	30771.1		184.5	197271	125880	85890	50476.3	51262	32887.3		184.5	113459	90550.5	70848.8	58159.1	23480.9	15938
185	277524	200323	145961	127150	86134.1	68067.8	58077.4	57852.5	52266.9	53148.7	46841.9	40296.8	37330.1	30852.9		185	197861	126208	86137.6	50605.8	51420.9	32967.2		185	113782	90825.4	71073.2	58359.8	23543.9	15969.7
185.5	278303	200881	146348	127500	86366.3	68246.3	58232	58002.1	52404.4	53289.7	46965.2	40405.7	37431.1	30934		185.5	198452	126541	86386.8	50734.7	51579.4	33046.2		185.5	114105	91099	71297.3	58560.3	23607.1	16001.3
186	279084	201441	146735	127849	86599.2	68423.6	58388	58153.6	52541.5	53429.7	47089	40515.6	37533.2	31015.5		186	199041	126873	86636.7	50864.1	51737.8	33125.8		186	114424	91372.9	71523.5	58762.8	23671.6	16032.6
186.5	279864	201999	147121	128200	86832.1	68601.1	58543.6	58305.1	52679.1	53569.7	47212.4	40625.5	37633.9	31097.6		186.5	199631	127206	86885.3	50995.2	51897.7	33207		186.5	114749	91648.8	71750.3	58964.6	23733.6	16064.8
187	280647	202559	147508	128552	87065.4	68779	58698.1	58456.7	52816.6	53710	47336.3	40733.9	37734.9	31179.9		187	200222	127538	87134	51123.9	52058.2	33287.1		187	115070	91921.8	71973.3	59168	23795.2	16096.8
187.5	281429	203119	147894	128904	87298.2	68957	58853.7	58607.3	52954	53849	47459.7	40843.7	37835.7	31261.9		187.5	200807	127867	87382.3	51252.5	52217.3	33367.3		187.5	115395	92193.9	72201.4	59372.9	23855.6	16129.2
188	282211	203682	148281	129255	87533.6	69135.3	59009.2	58757.9	53092.9	53989.1	47583.6	40952.5	37936.8	31343.5		188	201393	128197	87630.8	51379.5	52377.2	33447.5		188	115719	92464.7	72427.8	59578.4	23917.1	16161.6
188.5	282996	204244	148670	129607	87767.5	69314.7	59164.4	58907.5	53231.4	54129.2	47707.5	41061.6	38038	31425.3		188.5	201976	128524	87880.4	51506.8	52538.5	33527.3		188.5	116043	92734.2	72653.3	59783.7	23979.4	16192.5
189	283781	204804	149059	129960	88001.8	69494.8	59319.6	59056.5	53369.7	54269	47831.5	41170.6	38138	31507.1		189	202564	128851	88131.9	51634	52699.4	33608		189	116368	93006	72881.3	59989.7	24041.1	16224.3
189.5	284561	205365	149447	130313	88236.7	69675.8	59475.5	59205.5	53509	54409.8	47954.5	41279.1	38238.6	31588.9		189.5	203150	129179	88382.3	51763.6	52860.6	33686.7		189.5	116692	93276.1	73106.9	60196.9	24103	16255.9
190	285342	205925	149838	130665	88470.3	69855.8	59631.4	59354.9	53648.1	54550.9	48077.5	41387	38338.9	31670.7		190	203735	129503	88633.9	51891.8	53023.3	33767		190	117018	93543.4	73335	60404.5	24164.8	16287.8
190.5	286123	206485	150228	131017	88703.2	70037.1	59786.7	59504.7	53785.6	54692.7	48199.6	41496	38438.2	31752.2		190.5	204317	129829	88887	52021.2	53186.3	33845.9		190.5	117344	93817	73564.5	60612.4	24226.6	16319.9
191	286902	207044	150619	131367	88936.1	70217.4	59942.5	59653.6	53923.7	54834.6	48321.6	41604	38537.3	31833.9		191	204905	130155	89139.9	52151	53348.3	33927.1		191	117674	94091.5	73793.9	60820.7	24289.9	16351.7
191.5	287681	207605	151010	131720	89169.6	70397.9	60096.6	59802.6	54062.3	54975.8	48444.1	41712	38637.1	31915.3		191.5	205497	130479	89391.9	52282.4	53511	34006.5		191.5	118005	94367.6	74024.7	61029.7	24352.3	16384.7
192	288461	208167	151399	132072	89403.3	70578.8	60251	59951	54201	55117.4	48566	41821.3	38736.3	31996.5		192	206088	130803	89642.8	52412.6	53674.1	34085.2		192	118335	94641.1	74254.6	61237.5	24414.7	16417.1
192.5	289237	208727	151788	132425	89636.1	70758.2	60406	60099.3	54338.1	55259.3	48688	41931.3	38835.1	32077.8		192.5	206679	131127	89896.1	52540.8	53836.7	34164.7		192.5	118665	94916.3	74486.7	61447.5	24476.2	16449.9
193	290013	209290	152176	132778	89869.7	70938.2	60561.2	60248.2	54476.8	55400.8	48810.4	42040.6	38934.6	32159.1		193	207265	131450	90147.8	52669.3	53998.2	34243.5		193	118997	95193.3	74719.3	61655.6	24537.4	16482.7
193.5	290791	209852	152565	133131	90102.3	71118.2	60716.2	60395.5	54616.1	55542.1	48932.5	42150.1	39033.4	32240.5		193.5	207848	131775	90399.6	52799.2	54160.8	34323.7		193.5	119328	95469	74950.1	61864.7	24598.7	16515.1
194	291567	210414	152951	133483	90334	71298.2	60869.4	60541.9	54754.8	55682.8	49053.9	42258.7	39133.1	32322		194	208433	132100	90651	52928.8	54322.6	34404.3		194	119661	95746.8	75177.9	62071.8	24659.6	16547.7
194.5	292344	210974	153340	133834	90566.9	71478.2	61023.2	60690.2	54892.7	55824.6	49175.3	42368	39232	32403.5		194.5	209019	132422	90901.4	53059.1	54486.4	34484.5		194.5	119997	96024.8	75409.6	62280.4	24720.5	16580.8
195	293121	211537	153728	134185	90800.3	71658.6	61176.8	60838	55030.4	55965	49296	42476.2	39331.5	32484.5		195	209608	132741	91150.9	53190.4	54650	34564.1		195	120334	96300.3	75641	62491.3	24782.4	16613.7
195.5	293898	212100	154115	134536	91034	71839.3	61330.2	60985.9	55168.1	56106.6	49418	42584.7	39431.1	32565.4		195.5	210193	133058	91399.6	53320.4	54813.6	34644.2		195.5	120671	96576.4	75874.1	62703.4	24845.8	16646.4
196	294672	212664	154502	134886	91267.2	72018.5	61484.3	61134.6	55305.3	56247.2	49540.2	42693.6	39529.6	32645.4		196	210779	133376	91647.7	53450.6	54978.9	34726.1		196	121006	96849.3	76101.6	62915.9	24907.2	16679.3
196.5	295448	213228	154889	135237	91500.8	72197.9	61638.3	61282.5	55443.9	56388.3	49661.9	42802.2	39629.4	32726.4		196.5	211364	133694	91898.5	53581.3	55143.6	34807.1		196.5	121341	97120.7	76332.9	63127.7	24968.8	16711.2
197	296226	213791	155278	135587	91733.6	72377.3	61793.3	61430.2	55581.9	56527.7	49783.1	42911	39728.8	32806.9		197	211950	134016	92147.1	53712.1	55308.8	34886.7		197	121674	97394.1	76562.1	63340.1	25030.6	16742.9
197.5	297003	214354	155665	135936	91966.9	72556.4	61947.6	61578.6	55720	56668.4	49904.6	43020.4	39828.1	32887.7		197.5	212537	134334	92396.2	53843.2	55474.6	34966		197.5	122013	97669.6	76793	63552.7	25091.7	16774.7
198	297777	214919	156053	136285	92199.9	72735.9	62101.5	61727.4	55858.8	56809.4	50026.7	43129	39926.8	32967.7		198	213124	134650	92644.5	53975	55639.8	35044.9		198	122351	97945.7	77024.2	63764.7	25154.4	16806.3
198.5	298554	215485	156441	136633	92433.2	72915.6	62255.5	61875.8	55996.3	56949.6	50148.1	43237.9	40026.5	33048.4		198.5	213713	134973	92895.6	54107.9	55804.9	35124.8		198.5	122691	98217.8	77255.2	63976.2	25217.7	16837.6
199	299328	216050	156827	136980	92668.2	73096.2	62409.9	62025.6	56134.2	57090.4	50269.2	43346.1	40124.8	33129.4		199	214295	135290	93147.3	54240.5	55970.8	35204.2		199	123028	98492.5	77486.5	64189.1	25281.9	16869.1
199.5	300104	216617	157215	137326	92901.4	73275.7	62563.9	62175.3	56272.1	57231.6	50390.7	43454.4	40224.4	33209.5		199.5	214882	135609	93396.2	54374.2	56134.5	35282.6		199.5	123366	98767.5	77721.1	64403.3	25345.2	16900
200	300884	217180	157602	137673	93135.8	73455.1	62717.9	62325.3	56410.5	57373.1	50512.7	43562.7	40324.2	33290.3		200	215468	135927	93646.3	54506.1	56298.2	35361.4		200	123700	99043.9	77951.2	64620.5	25408.7	16931
200.5	301659	217743	157988	138020	93370.4	73634.2	62872.5	62476.5	56548.1	57514.4	50633.1	43671.3	40423.5	33371.8		200.5	216056	136244	93895	54639.1	56463.2	35440.6		200.5	124031	99323.3	78185.3	64838	25472.9	16962.1
201	302434	218306	158374	138367	93604	73814.9	63027	62625.9	56686.4	57656.2	50754	43780.5	40523.2	33452.8		201	216645	136567	94142.9	54772.3	56627.1	35519.2		201	124364	99604.9	78422.2	65054.2	25535.7	16993.7
201.5	303206	218870	158759	138714	93837.5	73993.1	63181.2	62777.1	56824	57797.5	50874.4	43890	40623.1	33534.4		201.5	217232	136891	94390.7	54904	56791.5	35595		201.5	124697	99886	78655.8	65273.4	25600.7	17025.4
202	303978	219433	159144	139061	94071.1	74171	63334.1	62928	56962.8	57938	50994.9	43998.6	40722.8	33616.1		202	217818	137216	94639.2	55036.4	56956	35672.1		202	125030	100169	78891	65491.1	25662.9	17056.8
202.5	304750	219996	159529	139409	94304.3	74348.9	63488.2	63078.7	57100.5	58078.3	51115.3	44106.1	40821.3	33698.1		202.5	218404	137538	94885.8	55168.3	57122.1	35749.2		202.5	125363	100453	79126.7	65705.8	25726.2	17088.8
203	305522	220561	159915	139757	94539.1	74528.3	63641.7	63228.7	57238.1	58218.8	51234.3	44213.9	40921.8	33779.7		203	218991	137861	95133.1	55301.2	57286	35825.5		203	125696	100742	79363.1	65922.6	25788.8	17120.3
203.5	306295	221127	160300	140106	94774.6	74707.2	63794.2	63378.4	57375.7	58357.8	51353.4	44322.8	41022.7	33861.4		203.5	219578	138184	95379.6	55434.3	57450.6	35902		203.5	126028	101033	79599.8	66139.4	25850.9	17152.4
204	307067	221691	160684	140454	95009.5	74885.7	63948	63528.9	57513.2	58498.4	51472.5	44431.8	41123.5	33943		204	220165	138509	95629.7	55568.8	57615.6	35979.6		204	126364	101322	79837.9	66357.2	25912.6	17184.2
204.5	307838	222257	161069	140803	95243.1	75064.6	64099.8	63678.6	57651.6	58638.1	51592.4	44541.5	41223.2	34024.9		204.5	220750	138832	95876.5	55702.4	57781.1	36057.1		204.5	126695	101612	80076.4	66575	25974.5	17216.8
205	308610	222820	161457	141150	95476.5	75242.8	64252	63828.8	57789.9	58779.1	51711.6	44650	41322.8	34107		205	221331	139151	96122.3	55838.4	57948.2	36133.8		205	127029	101898	80312.4	66791.5	26037.5	17249.2
205.5	309381	223385	161843	141496	95709.6	75421.2	64404.3	63978.9	57927.9	58919.5	51831.8	44758.6	41422.1	34189.3		205.5	221917	139475	96367	55975.7	58116.3	36211		205.5	127364	102187	80549.5	67008.4	26101.4	17282
206	310152	223950	162229	141844	95945.1	75600.6	64557.5	64128.2	58066	59059.8	51951	44867.2	41521.5	34271.4		206	222501	139799	96612.1	56111.4	58283.8	36287.1		206	127700	102478	80787	67225.6	26164	17314.1
206.5	310919	224515	162615	142190	96179.5	75779.6	64711.1	64276.9	58204.1	59200.4	52070.5	44975.5	41621.5	34351.9		206.5	223085	140120	96854.6	56246.7	58451.7	36363.6		206.5	128034	102770	81026.2	67446.4	26225.8	17346.2
207	311688	225078	163000	142537	96414.5	75958.2	64864.2	64427	58342.3	59341.3	52190.3	45084	41721	34433.2		207	223672	140442	97102.6	56381.1	58619.4	36440.5		207	128369	103062	81261.3	67666.4	26287.7	17378.9
207.5	312458	225642	163386	142884	96649.2	76137.8	65016.6	64577.2	58479.8	59482.9	52310.4	45192.3	41820.3	34515.1		207.5	224262	140763	97350.9	56515.1	58789.1	36517.5		207.5	128708	103354	81502.1	67884.4	26347	17411.9
208	313224	226207	163772	143233	96885.3	76317	65169.8	64726.6	58617.8	59623	52430.7	45300.7	41920.2	34596.6		208	224852	141085	97597.9	56649.6	58957.6	36595.8		208	129046	103649	81740	68103.1	26408.3	17443.3
208.5	313989	226770	164156	143582	97121.7	76495.7	65322.1	64876.9	58755.7	59764.1	52550.3	45409.4	42019.8	34678.8		208.5	225444	141407	97844	56785.3	59127.5	36673.5		208.5	129387	103941	81977.1	68324.5	26468.8	17474.4
209	314749	227333	164541	143931	97356.7	76676.6	65474	65026.3	58893.9	59905.7	52670.2	45518.5	42119.3	34760.9		209	226035	141724	98090.6	56920.4	59296.8	36751.7		209	129724	104236	82218.3	68546.2	26529.5	17505.8
209.5	315511	227896	164925	144280	97592	76857	65625.7	65176.9	59032.3	60046.8	52790.3	45627.2	42218.6	34843.1		209.5	226629	142046	98334.9	57056.3	59466.8	36828.8		209.5	130060	104529	82457.8	68767.4	26590.3	17537.2
210	316273	228459	165311	144628	97826.5	77036.2	65778.1	65326.3	59170.5	60187.6	52910.8	45736.3	42317.5	34925.1		210	227221	142364	98580.6	57191.4	59637.6	36906.5		210	130397	104822	82698.5	68987.3	26650.9	17569.5
210.5	317036	229022	165694	144976	98063.3	77216.5	65929.4	65476.1	59309	60328.1	53030.2	45844.9	42417.1	35007.9		210.5	227815	142684	98825.4	57327.4	59807.5	36985.2		210.5	130729	105116	82937	69209	26711.9	17602.8
211	317796	229587	166077	145325	98300.3	77396.5	66080.5	65626.1	59446.5	60468.1	53148.7	45953	42515.7	35090.7		211	228413	143007	99070.1	57462.4	59978.2	37063.5		211	131065	105408	83177.5	69429.4	26773.4	17637.1
211.5	318556	230153	166458	145675	98535.7	77576.9	66231.2	65776.8	59584.3	60608.8	53269	46061	42613.8	35172.3		211.5	229007	143329	99317.8	57596.8	60148.1	37140.3		211.5	131397	105698	83417.8	69650.1	26833.8	17671.8
212	319317	230720	166842	146022	98770.4	77758.4	66381.3	65927.3	59722.3	60749.5	53388.3	46170.3	42712.3	35254.3		212	229602	143653	99564.6	57733.3	60317.7	37217.5		212	131730	105993	83659.2	69871.4	26895.6	17704.7
212.5	320079	231288	167226	146370	99007.5	77938.5	66531.9	66077.7	59860.4	60889.6	53509.7	46279.8	42811.7	35336.4		212.5	230198	143974	99808.9	57869.5	60487.9	37294.7		212.5	132060	106287	83899.7	70091.9	26956.3	17738.7
213	320839	231854	167608	146718	99243.5	78118.5	66683.1	66228.6	59998.6	61031.3	53630.1	46388.8	42911.3	35418.4		213	230796	144296	100052	58005.1	60658.5	37373.3		213	132394	106581	84142.4	70312.9	27016.9	17771.7
213.5	321600	232421	167991	147064	99481.3	78297.8	66834.9	66378.6	60136.3	61171.8	53751	46497.5	43010.3	35499.9		213.5	231399	144618	100293	58139.7	60828.1	37451.8		213.5	132726	106876	84382.3	70535.4	27080.2	17805.1
214	322363	232984	168376	147411	99719.3	78477.6	66986.3	66528.2	60274.6	61312.5	53872	46606.3	43109.8	35581.5		214	232000	144944	100537	58275.3	60999	37530.6		214	133060	107174	84625.5	70755.7	27142.1	17839.1
214.5	323124	233549	168759	147761	99955.8	78658.3	67137.4	66678	60414.2	61453.7	53993.6	46715.8	43208.7	35662.8		214.5	232601	145272	100780	58410.1	61169.6	37610.4		214.5	133392	107467	84867.9	70977.6	27203.6	17873.1
215	323887	234110	169140	148108	100192	78838.6	67290.7	66827.7	60553.7	61595.1	54113.8	46824.5	43307.8	35744.2		215	233204	145595	101025	58544.9	61340.4	37690.4		215	133725	107766	85109	71200.4	27266.7	17906.8
215.5	324652	234672	169523	148457	100430	79017.5	67443	66978.2	60692.6	61736.5	54235.2	46933.5	43407	35825.8		215.5	233803	145923	101271	58679.2	61513.4	37769.8		215.5	134059	108064	85350.9	71423	27330	17940.1
216	325416	235234	169907	148802	100668	79196.4	67594.2	67128.6	60832.2	61878.1	54356.2	47042.3	43505.7	35907.2		216	234403	146249	101515	58812.6	61685.6	37849.6		216	134392	108360	85594.9	71646.6	27391.6	17975.8
216.5	326180	235797	170292	149148	100906	79376	67746.3	67278.7	60971.3	62020.4	54477.7	47150.8	43603.9	35988.8		216.5	235003	146575	101761	58944.8	61857.8	37929		216.5	134723	108659	85839.8	71871.3	27452.9	18010.5
217	326944	236359	170676	149496	101143	79556	67898	67429.7	61110.2	62162.6	54599.4	47260.1	43701.8	36070.6		217	235606	146904	102008	59079.2	62029.7	38009.3		217	135052	108957	86082.1	72095.3	27515.2	18044.9
217.5	327709	236920	171061	149843	101380	79736.4	68049.8	67580	61248.7	62304.1	54720.6	47369.1	43799.8	36152.6		217.5	236206	147232	102254	59216.4	62201.3	38089.4		217.5	135380	109256	86330.1	72319.2	27576.5	18077.5
218	328476	237485	171445	150191	101616	79917	68200.8	67728.7	61388.3	62446.5	54842	47478.2	43898.3	36234.9		218	236806	147565	102503	59350.7	62373.2	38170.1		218	135710	109556	86576.3	72543.1	27637.4	18109.8
218.5	329244	238047	171829	150540	101851	80098.4	68351.7	67877.9	61527.6	62589.2	54963.1	47587.6	43996.9	36315.8		218.5	237406	147894	102750	59488.4	62543	38250.5		218.5	136041	109855	86824.9	72766.8	27699.4	18143.7
219	330013	238612	172213	150887	102087	80280.7	68503	68027.2	61667	62731.7	55083.5	47696.7	44096.6	36397.2		219	238005	148225	102998	59623.3	62715.7	38331.4		219	136370	110151	87071.6	72992.9	27761.4	18177.8
219.5	330780	239177	172598	151235	102321	80463.5	68654.3	68176	61807.3	62872.7	55203.3	47804.7	44196.1	36478.4		219.5	238603	148557	103245	59759.3	62887.8	38412.7		219.5	136701	110450	87315.3	73217.8	27823.7	18212.9
220	331548	239742	172983	151585	102557	80643.9	68806.1	68326.5	61946.9	63015.1	55323.7	47913	44296.1	36559.6		220	239203	148889	103492	59894.1	63058.2	38494		220	137036	110747	87561.7	73440.8	27887.3	18247.8
220.5	332315	240305	173367	151932	102792	80823.9	68957.9	68476.7	62086.9	63156.2	55443.6	48021.5	44395.4	36641.2		220.5	239800	149218	103740	60029.5	63228.2	38574.4		220.5	137367	111047	87808.7	73665.7	27949	18280.8
221	333085	240869	173752	152281	103029	81003.5	69110.4	68627.1	62226.1	63297.5	55564.2	48129.8	44495.5	36722.3		221	240397	149548	103986	60164.5	63398.6	38654.3		221	137701	111344	88055.8	73890.5	28010.5	18314.2
221.5	333852	241434	174136	152630	103264	81184.4	69263.6	68776.2	62365.9	63439.1	55685.3	48238.9	44595.3	36802.9		221.5	240996	149879	104230	60302.1	63572.1	38735		221.5	138036	111645	88302.6	74117.2	28072.1	18347.1
222	334617	241999	174519	152977	103498	81365.5	69415.8	68924.8	62505.6	63579.9	55805.4	48347.1	44694.4	36884		222	241596	150210	104476	60439.6	63746.9	38813.8		222	138368	111946	88547.5	74344.9	28134.7	18379.7
222.5	335383	242563	174903	153322	103733	81547.7	69567.8	69073.9	62645.7	63720.8	55926.6	48455.7	44793.7	36965		222.5	242196	150541	104722	60578.9	63919.2	38893.8		222.5	138701	112247	88792.7	74572	28197.5	18412.3
223	336150	243125	175288	153671	103966	81727.4	69720	69223	62784.6	63862.3	56047.6	48564.1	44892.8	37045.9		223	242796	150875	104970	60720.3	64091.4	38975.2		223	139031	112549	89039.6	74799.6	28258.9	18445.7
223.5	336915	243690	175671	154019	104201	81907.7	69873.2	69371.8	62923.4	64003.8	56167.9	48672.1	44992.6	37127.3		223.5	243392	151210	105218	60859.6	64266.8	39055.4		223.5	139367	112852	89287	75029.9	28319.5	18479.1
224	337679	244254	176055	154369	104436	82089.8	70026.5	69521.1	63062.9	64145.8	56288.3	48781.1	45091.7	37209		224	243989	151544	105466	61000	64442.1	39135.1		224	139699	113155	89535	75258.7	28380.7	18511.6
224.5	338443	244819	176441	154717	104672	82272	70179.2	69669.3	63202.1	64286.1	56408.7	48889.2	45192.1	37290.2		224.5	244586	151878	105714	61140.8	64617	39215		224.5	140032	113460	89781.2	75489.2	28443	18544.1
225	339207	245385	176829	155066	104906	82453.6	70331.7	69818.3	63341.8	64427.2	56529.5	48997.2	45291.3	37371.7		225	245185	152213	105960	61282.8	64792.6	39294		225	140366	113765	90028.6	75717.9	28504.7	18576
225.5	339968	245952	177215	155413	105142	82634.4	70482.6	69966.6	63480.9	64568.8	56649.9	49104.6	45390.4	37453		225.5	245783	152547	106206	61425.4	64966	39374.3		225.5	140704	114073	90277.4	75949.2	28568	18608.3
226	340729	246518	177601	155760	105378	82816.9	70634.6	70117	63620.2	64710.6	56770.5	49211.8	45489.8	37534.2		226	246382	152884	106454	61568.3	65142.5	39454.5		226	141043	114379	90528.5	76181.1	28630	18639.9
226.5	341490	247087	177988	156105	105614	82997.5	70787.3	70266.9	63759	64852.9	56891.7	49318.4	45589.7	37614.6		226.5	246978	153223	106700	61709.6	65319.1	39534.2		226.5	141383	114686	90779	76412.7	28692.8	18671.4
227	342256	247657	178375	156450	105848	83178.5	70938.2	70417.8	63898	64994.2	57012.2	49425.8	45690.3	37694.7		227	247574	153559	106945	61853.7	65495.5	39614.7		227	141725	114993	91031.1	76643.4	28754.9	18703.2
227.5	343021	248227	178764	156795	106084	83358.7	71090.2	70568.4	64036.9	65135.6	57132.5	49532.8	45790.7	37774.9		227.5	248172	153891	107190	61997.5	65671.1	39696.4		227.5	142066	115296	91286.7	76875.4	28816.7	18734.6
228	343784	248799	179150	157141	106319	83539.7	71241.7	70719.5	64174.5	65277.5	57251.1	49640.8	45891.2	37855.7		228	248762	154223	107435	62139.9	65847.9	39777.9		228	142406	115597	91542.1	77108.2	28878.5	18766.4
228.5	344548	249373	179540	157485	106555	83720.2	71392.8	70871.8	64312.1	65418.7	57371.7	49748.3	45990.6	37936.6		228.5	249356	154556	107679	62279.7	66025.4	39858.6		228.5	142745	115902	91798.6	77343.3	28939.2	18797.6
229	345315	249946	179929	157829	106788	83901	71543.7	71021.9	64450.8	65559.9	57491.4	49856.4	46090.4	38017.8		229	249950	154885	107923	62423.1	66202.7	39940.8		229	143084	116208	92056.7	77577.4	29000.1	18829.9
229.5	346078	250518	180318	158173	107023	84080.3	71695	71172.6	64588.2	65700.1	57610.8	49963.3	46189.7	38099.2		229.5	250544	155215	108171	62566.1	66382.1	40023		229.5	143421	116513	92313.2	77811.3	29061.1	18863.8
230	346835	251090	180708	158515	107257	84260.9	71846.4	71323.6	64727.4	65840.4	57731.1	50070.7	46289.8	38180.8		230	251141	155545	108419	62708.1	66559.6	40106.8		230	143761	116817	92568.5	78046.1	29123.5	18897
230.5	347591	251663	181095	158859	107493	84440.3	71997.3	71474.4	64865.6	65980.3	57851.5	50178.5	46389.5	38262.1		230.5	251734	155869	108667	62852.3	66736.5	40188.4		230.5	144104	117126	92822.8	78280.2	29185.1	18929.9
231	348346	252236	181483	159203	107729	84619.2	72149.6	71624.8	65004.4	66120.9	57973.4	50285.3	46489.7	38343.4		231	252331	156196	108920	62995.5	66914.5	40270		231	144444	117435	93080.4	78515.9	29246.6	18963.1
231.5	349102	252812	181872	159549	107964	84797.2	72301.7	71774.5	65143.1	66262.5	58094.3	50391.1	46589.7	38424.5		231.5	252926	156524	109169	63139.2	67091.7	40352.7		231.5	144787	117745	93335.9	78751.5	29308.6	18995.5
232	349855	253389	182261	159891	108202	84975.4	72454.6	71924	65281.1	66403.6	58214.5	50498.3	46689.6	38505.2		232	253520	156854	109420	63283.4	67270.3	40434.7		232	145126	118052	93595.5	78986.7	29370.2	19029.1
232.5	350610	253967	182651	160234	108437	85153.7	72605.8	72072.5	65417.7	66545.7	58335	50605.3	46789.8	38585.2		232.5	254118	157183	109671	63423.6	67449.3	40517.8		232.5	145467	118359	93856.6	79223.7	29430.6	19062
233	351365	254542	183038	160578	108673	85332.1	72758	72222.2	65555.5	66688.2	58455.6	50712.5	46889.8	38665.5		233	254712	157512	109918	63565.2	67629.5	40598.7		233	145809	118665	94113.7	79461.1	29491.3	19094.5
233.5	352120	255117	183427	160921	108910	85509.8	72911.3	72370.6	65692	66830.4	58577.5	50820.2	46989.9	38745.9		233.5	255306	157841	110167	63707.1	67809.4	40680.6		233.5	146148	118972	94369.9	79698.1	29551.4	19127.7
234	352878	255693	183817	161265	109146	85688.1	73062.9	72519.5	65828.8	66972.2	58698.4	50927.1	47089.3	38826.4		234	255900	158173	110416	63850.1	67990.1	40762.2		234	146487	119281	94626.3	79934.8	29611.5	19159.9
234.5	353634	256268	184207	161610	109382	85866.3	73214.8	72669.8	65965.5	67114.6	58817.9	51034.4	47187.8	38907.6		234.5	256496	158510	110664	63990.9	68171	40843.6		234.5	146827	119589	94885.2	80170.1	29673.3	19193.2
235	354392	256844	184598	161954	109618	86043.1	73367	72819.4	66103	67256.9	58938.2	51141.7	47287	38989.1		235	257093	158845	110911	64132.8	68351.6	40925.1		235	147166	119899	95142.8	80407.2	29735.1	19225.7
235.5	355149	257418	184989	162296	109854	86221.5	73517.9	72968.3	66239.8	67399.8	59059.4	51250	47385.5	39069.4		235.5	257694	159178	111159	64273.8	68532.9	41007.5		235.5	147506	120211	95399.8	80644.2	29796.7	19257.2
236	355903	257993	185377	162636	110089	86400.5	73670.1	73117.4	66376.5	67542	59179.8	51357.6	47483	39150.7		236	258290	159512	111408	64415.8	68716	41088.1		236	147844	120521	95655.9	80881.5	29858.1	19289.5
236.5	356662	258565	185768	162979	110324	86578.2	73821.4	73267.5	66512.6	67685.2	59301.1	51465.5	47581.1	39232.1		236.5	258892	159846	111658	64557.2	68897.7	41169.8		236.5	148178	120830	95913.2	81119	29918.8	19320.3
237	357421	259137	186158	163320	110559	86757	73972.9	73415.7	66649.4	67828.2	59422.6	51572.6	47679.9	39313.2		237	259495	160183	111907	64697.4	69077	41250.4		237	148519	121140	96171.4	81358.2	29979.1	19352.9
237.5	358182	259711	186548	163661	110793	86935.6	74124.5	73565.2	66787.1	67971.6	59543.8	51680.4	47778.3	39393.8		237.5	260098	160517	112155	64837.4	69258.2	41332		237.5	148857	121451	96428.8	81599.4	30039.7	19384.3
238	358940	260282	186937	164003	111026	87113.5	74274.4	73714.6	66924.8	68115.4	59664.8	51788.3	47876.7	39473.8		238	260703	160847	112401	64978.6	69437.7	41413.6		238	149194	121763	96684.8	81840.3	30101	19416.6
238.5	359696	260856	187326	164342	111260	87291.5	74424.7	73862.3	67063.3	68258.8	59786.1	51895.6	47974.9	39554.4		238.5	261304	161179	112646	65119.8	69618.5	41495.5		238.5	149533	122075	96941.2	82081.3	30162.7	19447.8
239	360454	261428	187717	164683	111494	87469.6	74575.3	74009.7	67201	68403.2	59907.1	52003.4	48072.6	39634.4		239	261908	161511	112892	65261.3	69799.9	41576.4		239	149867	122386	97201.9	82322.1	30224	19477.2
239.5	361212	261999	188105	165025	111729	87647.6	74726.4	74158	67337.4	68547.7	60027	52111.5	48171.2	39715.3		239.5	262505	161844	113140	65403.6	69982.1	41657.6		239.5	150203	122697	97464	82562.9	30285.8	19507.6
240	361971	262574	188494	165366	111963	87823.9	74877.7	74307.6	67472.4	68691.3	60147.2	52218.6	48268.5	39796		240	263101	162179	113388	65544.9	70163	41737.7		240	150538	123008	97724.5	82801.9	30347.4	19540
240.5	362731	263147	188884	165708	112196	88001.8	75027.3	74456.7	67608.4	68834.2	60268.2	52325.9	48368.1	39876.9		240.5	263696	162512	113633	65687.5	70342	41819.6		240.5	150873	123320	97985.8	83043.1	30409.2	19570.1
241	363488	263720	189273	166049	112429	88179.9	75177.3	74605.7	67744.3	68977.7	60389.5	52433.1	48466.3	39958.1		241	264292	162846	113878	65829.9	70523.3	41902		241	151209	123631	98247.9	83284.9	30469.5	19601.2
241.5	364247	264292	189661	166391	112663	88357.5	75327.1	74755	67881	69120.1	60510.2	52540.1	48564.9	40039.2		241.5	264887	163179	114124	65971.2	70704.9	41981.6		241.5	151544	123942	98509.2	83523.3	30530.9	19630.9
242	365006	264863	190050	166732	112896	88534	75478.2	74904.2	68018.6	69263.4	60631.6	52647.4	48663.7	40120.1		242	265484	163515	114368	66111.6	70885	42064		242	151879	124251	98770	83764.3	30592.1	19662.2
242.5	365767	265436	190439	167072	113129	88709.6	75628.6	75053	68155.9	69406.5	60752.2	52755	48761.8	40201.3		242.5	266077	163847	114614	66253.3	71067.4	42144.3		242.5	152215	124565	99030.7	84006.7	30652.4	19694.1
243	366521	266006	190829	167412	113363	88886.5	75779.4	75202.6	68292.4	69548.7	60874.2	52862.2	48860.1	40282.9		243	266668	164176	114859	66391.1	71249.2	42225.1		243	152551	124876	99293	84245.6	30713.2	19726.3
243.5	367279	266578	191221	167752	113595	89063.3	75929.3	75352.8	68428.9	69690.7	60996.5	52969.1	48958.6	40364.2		243.5	267256	164504	115106	66530.1	71429.8	42306.8		243.5	152890	125185	99553.9	84486.7	30775	19757.9
244	368035	267148	191611	168089	113828	89239.2	76079.6	75502.3	68564.8	69834.3	61118.9	53076.9	49056.8	40445.7		244	267839	164835	115352	66669.7	71610.7	42387		244	153227	125495	99813.4	84728.2	30834.8	19789.8
244.5	368793	267717	192001	168426	114059	89414.7	76229.6	75652.3	68701.6	69978.1	61240.7	53185.1	49153.9	40527.2		244.5	268426	165164	115599	66808.5	71792.1	42467.9		244.5	153562	125806	100074	84971	30897.1	19821.6
245	369551	268287	192389	168764	114290	89590.3	76379.2	75801.8	68838.4	70121.7	61361.5	53292.7	49251.7	40609.1		245	269016	165496	115848	66947.4	71973.6	42549.4		245	153895	126114	100337	85211.3	30958.9	19854.1
245.5	370307	268858	192778	169101	114523	89765.6	76527.2	75952.5	68977	70265.6	61483.3	53400.4	49349.5	40691.2		245.5	269607	165827	116094	67087.2	72153.5	42629.7		245.5	154229	126424	100599	85454.2	31021.3	19884.5
246	371068	269427	193168	169439	114755	89941.3	76675.5	76103.2	69114	70409.3	61604.6	53507.6	49446.7	40773.1		246	270192	166158	116341	67226.4	72334.9	42709.8		246	154567	126734	100863	85696.5	31083.3	19916.2
246.5	371828	270000	193558	169779	114988	90118	76824.4	76254.5	69250.3	70552.9	61726.8	53615	49544.8	40854.1		246.5	270780	166490	116589	67365.7	72515.6	42790.7		246.5	154903	127045	101127	85938.8	31146.6	19947.7
247	372589	270576	193947	170118	115221	90294.1	76972.9	76405	69387.6	70696.7	61848.5	53723.1	49643.4	40936.1		247	271371	166822	116837	67503.8	72697.6	42870.5		247	155241	127356	101389	86181.3	31208.7	19977.1
247.5	373349	271150	194337	170457	115453	90469.3	77121.5	76556.7	69522.9	70840.7	61969.7	53829.8	49740.4	41018.2		247.5	271966	167154	117086	67643.4	72879.4	42951.3		247.5	155583	127669	101652	86424.4	31269	20009.5
248	374112	271723	194728	170797	115686	90645.9	77270.3	76708.5	69657.6	70984.2	62092.6	53935.9	49836.9	41100.9		248	272560	167492	117337	67782	73060.7	43032.8		248	155921	127980	101916	86669.1	31329.8	20040.2
248.5	374873	272297	195119	171135	115919	90822.2	77418.4	76859.6	69791.1	71127.5	62214.9	54041.6	49933.6	41182.5		248.5	273155	167820	117590	67921.9	73244.2	43112.5		248.5	156265	128290	102183	86909.3	31392.1	20072.4
249	375635	272871	195512	171476	116151	90998.1	77566.4	77011.6	69926.1	71271.4	62336.4	54148.1	50029.8	41264.8		249	273748	168149	117841	68062.1	73427.7	43191.7		249	156604	128604	102450	87150.6	31453	20104.1
249.5	376398	273443	195906	171816	116384	91174.5	77714.8	77163.9	70060.9	71415.4	62457.9	54255	50126.4	41347.5		249.5	274342	168478	118090	68200.4	73611.9	43270.2		249.5	156944	128918	102717	87390.1	31515.4	20136.1
250	377161	274017	196299	172158	116616	91350.8	77863.3	77316.1	70195.8	71558.9	62579.7	54361.1	50222.6	41430.5		250	274933	168813	118344	68338	73796.6	43348.8		250	157283	129231	102983	87629.9	31579	20168.8
250.5	377923	274590	196693	172500	116849	91526.5	78012.1	77467	70330.8	71702.8	62700.2	54467.2	50319.2	41513.8		250.5	275523	169151	118594	68477	73981	43428.4		250.5	157620	129545	103249	87872.1	31643.1	20202.5
251	378688	275165	197088	172843	117081	91700.3	78160.3	77617.8	70465.9	71846.8	62820.1	54573.5	50415.4	41597		251	276112	169486	118843	68617.8	74164.5	43507.3		251	157958	129858	103514	88114.1	31706	20235.6
251.5	379451	275739	197483	173185	117311	91874.9	78308.9	77769	70599.8	71990.9	62939.6	54678.9	50512.2	41679		251.5	276700	169827	119093	68756.6	74348.9	43585.4		251.5	158298	130168	103780	88359.2	31768.3	20268.9
252	380216	276313	197877	173526	117542	92049.4	78457.6	77920.3	70734.8	72133.1	63059.7	54784.8	50609.2	41762.1		252	277287	170169	119342	68896.9	74532.1	43663.4		252	158636	130482	104046	88602.9	31831.2	20302.1
252.5	380981	276887	198272	173868	117772	92223.6	78606.6	78071	70869.6	72276.1	63179.6	54891.3	50706.6	41844.1		252.5	277874	170509	119589	69036.5	74715	43741.5		252.5	158976	130792	104312	88848.1	31894.4	20334.5
253	381750	277462	198667	174210	118003	92397.6	78754.7	78222.6	71004.9	72418.4	63300.9	54998.4	50803.4	41926.9		253	278462	170852	119839	69175.6	74898.7	43820.3		253	159317	131105	104580	89093.8	31957.4	20367.6
253.5	382516	278037	199062	174553	118232	92572.4	78903.9	78374.2	71139	72561.5	63421.6	55104.8	50902.6	42009.1		253.5	279050	171190	120087	69316.6	75082.1	43900		253.5	159659	131420	104848	89340.5	32020.2	20400.6
254	383286	278611	199458	174895	118462	92747.2	79053.5	78525.8	71272.9	72705.4	63542.3	55211.6	51000.8	42090.8		254	279638	171527	120334	69457.2	75265.7	43977.6		254	160000	131733	105114	89586.8	32080.7	20432.1
254.5	384056	279185	199852	175239	118694	92922.2	79204.1	78677.1	71407.8	72848.2	63663.5	55318.6	51099.2	42173.7		254.5	280224	171864	120578	69597.1	75448.5	44056.4		254.5	160345	132045	105383	89834.4	32143.5	20464.2
255	384825	279756	200247	175580	118926	93097.5	79354.6	78828.5	71543	72991.5	63784.1	55425.6	51197.1	42255.8		255	280808	172202	120825	69737	75631.6	44135.5		255	160686	132357	105650	90081.6	32205	20497.4
255.5	385591	280329	200643	175920	119156	93272.5	79503.9	78979.6	71677.8	73136	63904.4	55532.6	51295.2	42337.2		255.5	281392	172539	121070	69876	75814.6	44215		255.5	161024	132667	105917	90328	32266.8	20529.9
256	386359	280904	201041	176259	119387	93447.4	79654.4	79130.3	71812.5	73279.8	64025.9	55639.2	51393.8	42417.5		256	281977	172872	121318	70015.1	75996.8	44293.1		256	161368	132978	106182	90574.7	32328.2	20562.5
256.5	387126	281479	201435	176600	119617	93622.5	79804.3	79281.6	71948.2	73423.9	64146.3	55746	51491	42498.4		256.5	282563	173204	121565	70154.6	76178.6	44372.7		256.5	161714	133289	106449	90821.5	32390.5	20595.5
257	387895	282055	201829	176942	119846	93797.1	79954.6	79432.8	72084.1	73567.4	64265.7	55852.4	51589.1	42580.1		257	283150	173535	121811	70292.9	76360.8	44452.4		257	162058	133602	106716	91070.8	32451.9	20628
257.5	388662	282633	202224	177286	120075	93972	80105.1	79584.2	72219.4	73711.3	64385.4	55958.8	51687.8	42661.4		257.5	283736	173864	122056	70431.1	76544.4	44533		257.5	162400	133914	106982	91316.7	32513.3	20660
258	389427	283210	202620	177629	120305	94147.2	80254.6	79735.8	72354.6	73855.9	64506.2	56064.7	51786	42742.8		258	284323	174196	122303	70569.2	76728.8	44613.6		258	162743	134227	107249	91566.9	32574.9	20691.7
258.5	390194	283785	203014	177972	120534	94322.9	80405.4	79887.1	72490.3	73999.1	64626.6	56170.8	51884.5	42823.9		258.5	284913	174530	122554	70709.2	76913.6	44694		258.5	163082	134538	107516	91815.4	32636.4	20723.2
259	390964	284358	203408	178314	120762	94498.9	80555.6	80038.2	72625.7	74143.5	64747	56276.5	51983	42905.5		259	285511	174863	122802	70847	77098	44774.8		259	163422	134849	107782	92062.8	32699.1	20755
259.5	391732	284932	203800	178656	120990	94674.7	80706.3	80189.6	72760.4	74288.7	64868.9	56381.9	52080.7	42987.6		259.5	286106	175197	123053	70985.1	77281.5	44855.8		259.5	163766	135161	108048	92313.1	32762.3	20787
260	392501	285509	204194	178999	121218	94851	80857.5	80340.5	72895.4	74432.7	64989.9	56487.7	52178.4	43069.4		260	286697	175532	123301	71124.2	77466.4	44937.1		260	164108	135476	108311	92564.5	32825.2	20818
260.5	393271	286086	204587	179340	121447	95026.6	81008.7	80492.6	73031.1	74578	65110.6	56594.2	52275.9	43150.9		260.5	287292	175868	123550	71263.6	77650	45016.8		260.5	164452	135787	108574	92814.2	32887.9	20848.7
261	394041	286660	204978	179682	121675	95203.8	81158.5	80644.1	73166.5	74723.1	65231.4	56700.7	52372.9	43233.2		261	287886	176202	123797	71402.9	77836.1	45097		261	164797	136104	108838	93064.2	32948.6	20880.2
261.5	394808	287235	205367	180023	121903	95380.5	81307.7	80795.8	73302.8	74868	65351.4	56806.6	52469.4	43314.7		261.5	288484	176540	124042	71541.5	78021.8	45178		261.5	165139	136418	109102	93316.4	33010.7	20912.2
262	395575	287812	205756	180364	122132	95556.9	81457.3	80946.4	73438.9	75011	65472.5	56913	52567.4	43396.1		262	289077	176879	124286	71680.6	78208	45258.7		262	165483	136733	109364	93566.4	33071.2	20943.1
262.5	396341	288388	206145	180705	122360	95734.3	81608.9	81098.5	73575.2	75154.7	65593.4	57019.6	52665	43477.8		262.5	289668	177216	124533	71821.1	78395.8	45337.3		262.5	165822	137051	109629	93816.6	33133.3	20974.6
263	397107	288964	206532	181047	122589	95910.6	81758.9	81250.5	73712.2	75297.2	65714.1	57125.9	52762.7	43560.7		263	290259	177552	124781	71962.9	78582.3	45415.1		263	166164	137367	109894	94067.3	33194.4	21007.2
263.5	397874	289542	206920	181389	122818	96087.6	81908.7	81400.7	73848.4	75439.8	65834.6	57231.7	52860.4	43643.3		263.5	290846	177891	125026	72104.9	78768.7	45494.2		263.5	166506	137680	110161	94318.4	33256.6	21039.5
264	398639	290123	207307	181730	123048	96264.9	82059.4	81551.8	73985.5	75582.2	65955.8	57337.9	52958.9	43725.1		264	291439	178231	125274	72247.2	78955.1	45573.9		264	166851	137995	110425	94569.8	33318.2	21071.4
264.5	399406	290702	207696	182071	123276	96441.8	82210	81702.9	74121.7	75724.2	66077.1	57443.8	53056.2	43807.8		264.5	292029	178570	125522	72388.1	79143.4	45652.4		264.5	167194	138315	110690	94821.2	33379.3	21104.7
265	400170	291279	208085	182413	123505	96618.7	82360.8	81853.9	74257.9	75865.5	66199.6	57550.1	53153.5	43890.7		265	292624	178910	125768	72528.4	79329.9	45731.1		265	167541	138634	110956	95072.9	33440.7	21138.3
265.5	400933	291854	208474	182754	123733	96795.4	82511.3	82005.1	74394.5	76007.3	66321.1	57657.3	53250.6	43973.7		265.5	293221	179253	126017	72670.4	79515.1	45810		265.5	167886	138951	111223	95325.4	33502.6	21170.6
266	401698	292429	208861	183094	123962	96972.3	82662.4	82157.4	74529.1	76149.6	66442.5	57764.6	53348.9	44056.5		266	293818	179594	126265	72810.3	79702.7	45888.1		266	168229	139269	111491	95577.5	33562.5	21202.2
266.5	402465	293004	209247	183434	124192	97149.5	82813.7	82309.1	74664	76292.1	66563.6	57870.7	53446	44138.9		266.5	294414	179940	126515	72949.9	79891.2	45968.6		266.5	168573	139581	111757	95830.1	33623.3	21234.1
267	403232	293579	209632	183774	124420	97326.3	82964.4	82460.5	74798.5	76434	66684.6	57976.9	53543.9	44221.8		267	295011	180283	126765	73091.6	80077.6	46047.8		267	168915	139895	112022	96083.1	33683.6	21266.3
267.5	403999	294154	210019	184114	124648	97502.3	83114.2	82611.6	74934.7	76576.9	66806.2	58083.3	53640.8	44304.3		267.5	295604	180623	127015	73233.1	80266.3	46127.7		267.5	169258	140211	112287	96335	33743.5	21297.7
268	404769	294731	210407	184451	124877	97678	83265.2	82762.8	75070.4	76719.4	66926.6	58189.8	53738.2	44386.1		268	296204	180965	127265	73373.4	80456.4	46207.1		268	169603	140529	112555	96589.1	33805.7	21331.7
268.5	405534	295305	210796	184790	125106	97853.2	83416.5	82912.9	75206.4	76861	67046.7	58295.8	53834.9	44467.2		268.5	296802	181309	127515	73515.4	80646	46287.2		268.5	169948	140850	112822	96839.8	33867.5	21363.9
269	406297	295880	211185	185132	125335	98028.1	83567.8	83062.6	75342.5	77003.3	67167.2	58402.3	53933	44549.1		269	297402	181654	127763	73655.6	80834.1	46365.8		269	170294	141167	113091	97091.3	33930.5	21396
269.5	407058	296454	211573	185471	125566	98201.7	83719.8	83212.9	75477.4	77145.3	67287.8	58508	54030.4	44631.3		269.5	298003	181996	128014	73797	81022.5	46446.7		269.5	170638	141486	113359	97344.4	33992.3	21428.5
270	407822	297029	211961	185810	125795	98376.3	83871.7	83363	75612.8	77285.8	67408.8	58613.7	54127.3	44713.6		270	298609	182337	128268	73937.6	81210.8	46526.2		270	170982	141802	113629	97598.4	34055.3	21462.1
270.5	408587	297605	212348	186148	126024	98550.9	84023	83513.1	75748.1	77427.1	67529	58719.7	54224	44795.2		270.5	299211	182679	128521	74078.6	81400	46604.3		270.5	171323	142116	113897	97852.4	34117.9	21495.6
271	409350	298181	212736	186487	126255	98725.7	84173.7	83662.7	75883.5	77569.7	67648.9	58825.5	54320.9	44876.9		271	299818	183023	128773	74219	81589	46681.4		271	171667	142428	114166	98107.3	34180.9	21527
271.5	410116	298758	213123	186826	126486	98900.5	84324.4	83812.4	76018.3	77711.1	67768.4	58932.1	54418.8	44958.6		271.5	300429	183366	129023	74359.2	81780	46759.8		271.5	172008	142744	114436	98362.6	34243.8	21559.2
272	410881	299333	213511	187165	126717	99076	84474.8	83962.6	76154.3	77853.2	67888	59039.4	54516.8	45039.4		272	301043	183712	129277	74498.7	81968.7	46838.5		272	172348	143063	114705	98620.6	34307.6	21590.5
272.5	411647	299907	213898	187503	126948	99251.7	84625.1	84112.9	76290.6	77994.6	68006.5	59146.4	54613.6	45120		272.5	301657	184052	129531	74638.5	82159.3	46916.6		272.5	172689	143382	114976	98878.1	34371.4	21620.8
273	412416	300483	214284	187841	127179	99426.3	84775.5	84262.1	76426.6	78137.6	68125.3	59252.8	54711.3	45200.7		273	302269	184397	129786	74778.2	82350.6	46995.2		273	173027	143703	115247	99137.8	34435	21652.3
273.5	413185	301058	214672	188180	127410	99602.9	84925.3	84411.2	76562.9	78277.8	68245.5	59359.6	54807.6	45281.9		273.5	302883	184742	130038	74918.6	82540.1	47072.8		273.5	173369	144019	115519	99395.5	34499.7	21682.2
274	413956	301631	215059	188520	127640	99779.8	85076	84560.1	76699.1	78419.6	68364.4	59465.9	54903.8	45363		274	303497	185087	130291	75059.3	82728.6	47150.6		274	173713	144340	115790	99651	34562.2	21712.5
274.5	414727	302205	215444	188861	127870	99957.2	85225.9	84707.7	76835.6	78560.8	68483.3	59573.6	55000.3	45443.6		274.5	304107	185431	130545	75200.5	82918.5	47230.1		274.5	174053	144660	116062	99909.6	34626.3	21742.3
275	415495	302779	215830	189200	128099	100135	85376.3	84855.1	76972.8	78702.5	68602.9	59679.8	55096.7	45524.5		275	304718	185775	130797	75338.9	83106.9	47308.7		275	174395	144984	116333	100168	34689.6	21773.1
275.5	416263	303354	216218	189542	128327	100309	85527.4	85002.7	77108.4	78842.2	68722.1	59787.2	55194	45605.1		275.5	305326	186119	131050	75479.2	83295.5	47388.6		275.5	174737	145305	116606	100425	34754	21804.9
276	417036	303929	216607	189881	128556	100483	85677.3	85150.9	77242.9	78981.8	68840.7	59894.7	55291.3	45686.2		276	305939	186460	131303	75619.6	83484.3	47468.3		276	175080	145625	116878	100681	34819.8	21835.3
276.5	417807	304505	216994	190220	128784	100656	85826.8	85299.7	77379.8	79122.7	68957.9	60001.9	55388.1	45766.3		276.5	306553	186800	131557	75761.4	83674.3	47547.7		276.5	175424	145948	117153	100938	34883.4	21867.1
277	418583	305082	217379	190558	129012	100829	85976.2	85449	77515.8	79263.5	69076	60110.9	55486	45847.4		277	307165	187138	131810	75902.2	83865.2	47625.9		277	175767	146274	117427	101196	34947.3	21898.1
277.5	419359	305658	217765	190897	129242	101003	86126.4	85597.7	77651.3	79404.8	69193	60218.6	55583.7	45928.5		277.5	307781	187477	132063	76042.6	84055.2	47704.4		277.5	176114	146598	117702	101457	35012.8	21930.2
278	420136	306236	218148	191238	129471	101177	86275.7	85747.1	77786.4	79544.5	69310.5	60326.4	55681	46009.9		278	308395	187823	132319	76183.2	84247.2	47781.4		278	176461	146924	117972	101716	35077.3	21962.2
278.5	420913	306812	218534	191578	129702	101353	86425.2	85896.2	77922.6	79686.5	69427.5	60434.8	55777.1	46090.8		278.5	309007	188169	132572	76324.7	84437.8	47859.7		278.5	176809	147251	118242	101976	35142.3	21993.1
279	421688	307390	218919	191919	129932	101527	86573.9	86046.6	78057	79828	69544.7	60542.1	55873.6	46171.3		279	309618	188514	132826	76465.5	84630.1	47937.5		279	177156	147580	118515	102234	35207	22024
279.5	422464	307969	219302	192258	130163	101701	86722.6	86197.5	78192.4	79969.8	69662.4	60651.1	55969.6	46251.3		279.5	310227	188861	133080	76606	84820.1	48013.9		279.5	177502	147906	118789	102494	35272.3	22054.9
280	423239	308549	219686	192597	130391	101875	86872.1	86349.2	78327.6	80111.4	69781.1	60759.4	56066.6	46332.1		280	310832	189209	133334	76750	85011	48090.8		280	177848	148235	119062	102752	35337.4	22086.1
280.5	424016	309127	220069	192937	130620	102049	87021	86499.6	78463.2	80253.6	69898.8	60867.9	56164	46412.9		280.5	311441	189557	133588	76890.8	85201.8	48168.9		280.5	178195	148560	119337	103012	35402.2	22116.7
281	424792	309704	220452	193278	130849	102224	87169.6	86650	78599	80396.7	70016.8	60976.8	56260.5	46494		281	312048	189900	133842	77032.2	85390.2	48245.9		281	178544	148884	119614	103270	35466.4	22150.1
281.5	425568	310283	220835	193617	131078	102397	87318.5	86799.9	78735.6	80538.2	70135.8	61085.9	56357.7	46575.2		281.5	312659	190247	134097	77173.8	85581.6	48326.3		281.5	178893	149213	119889	103533	35530.8	22183.3
282	426344	310861	221218	193957	131307	102570	87467.8	86949.5	78871.6	80680.6	70254.5	61194.8	56454.4	46656.3		282	313266	190594	134349	77316.7	85771.8	48405.5		282	179240	149542	120167	103795	35595.4	22215.3
282.5	427118	311440	221601	194299	131536	102743	87617.8	87099.8	79007.2	80822.9	70371.6	61303.6	56551.1	46736.7		282.5	313883	190939	134602	77458.6	85961.3	48482.6		282.5	179586	149873	120446	104059	35661.6	22246.5
283	427890	312018	221986	194640	131766	102916	87766.2	87250.9	79142.5	80965.7	70489.5	61413.3	56647.4	46816.9		283	314499	191286	134858	77600.9	86151.4	48559.4		283	179936	150202	120722	104322	35727.2	22279.3
283.5	428664	312596	222369	194982	131997	103088	87915.5	87401.6	79277.6	81107.4	70606.5	61522.3	56743.6	46896.7		283.5	315120	191633	135115	77743.8	86343.5	48636		283.5	180288	150534	121000	104584	35792	22311.5
284	429440	313175	222754	195322	132226	103262	88066	87552.4	79413.7	81249	70722.8	61632	56839.7	46976.5		284	315739	191983	135368	77886	86534.6	48712.9		284	180642	150867	121275	104848	35856.3	22342.5
284.5	430213	313752	223137	195661	132458	103436	88215.3	87702.5	79549.9	81391.6	70839.6	61740.8	56936	47056.5		284.5	316358	192333	135621	78029.5	86725.7	48789.1		284.5	180995	151203	121550	105111	35920.9	22372.8
285	430986	314331	223520	196001	132690	103609	88364.4	87852.3	79685.4	81534.4	70956	61848.8	57033.1	47137.4		285	316975	192682	135876	78171.6	86915.6	48866.4		285	181350	151539	121824	105373	35984.4	22403.9
285.5	431757	314910	223903	196341	132923	103784	88514.6	88001.3	79819.9	81676.6	71073.4	61957.3	57129.8	47217.6		285.5	317596	193036	136129	78313.9	87105.7	48943.3		285.5	181706	151878	122103	105634	36049.7	22434.5
286	432527	315488	224285	196681	133155	103958	88664.3	88150.6	79954.9	81818.6	71190.9	62066.2	57227.4	47298.1		286	318208	193390	136386	78456.4	87297.1	49020.1		286	182062	152217	122378	105899	36114	22465.4
286.5	433294	316069	224669	197020	133389	104131	88815	88301.6	80090.6	81960.9	71308.5	62175.8	57325.3	47378.7		286.5	318827	193741	136642	78598.5	87489.8	49097.6		286.5	182417	152557	122656	106163	36179.4	22497.8
287	434064	316649	225053	197361	133622	104305	88964.9	88451.2	80225.6	82102.8	71426.4	62285.3	57423.4	47458.8		287	319446	194097	136898	78741.3	87680.2	49174.3		287	182775	152897	122935	106428	36244.5	22528.5
287.5	434835	317226	225436	197700	133856	104478	89114.9	88599.7	80361.2	82244.9	71544.3	62394.5	57521.6	47539.6		287.5	320071	194450	137156	78884	87870.1	49249.5		287.5	183129	153237	123215	106693	36310.7	22559.9
288	435605	317804	225821	198040	134090	104652	89265	88747.4	80496.1	82387.7	71662	62504.4	57618.8	47621.2		288	320697	194801	137412	79028.6	88060.7	49326		288	183484	153581	123495	106958	36378.3	22591.2
288.5	436376	318381	226206	198383	134324	104827	89416.7	88894.4	80630	82529.3	71780.4	62614.8	57716.7	47702.6		288.5	321327	195155	137670	79172.4	88254.1	49402.4		288.5	183834	153922	123774	107220	36443	22621.3
289	437146	318959	226589	198724	134559	105001	89568.5	89041.9	80764.9	82670.8	71898.7	62725.3	57813.8	47783.6		289	321953	195507	137925	79317.6	88445.9	49478.8		289	184187	154263	124056	107485	36511.8	22652.9
289.5	437910	319534	226971	199065	134794	105175	89718.9	89190.1	80898.8	82812.9	72017	62835.6	57911.1	47864.6		289.5	322582	195859	138183	79464.3	88638	49556.1		289.5	184539	154606	124338	107750	36580	22685.7
290	438672	320107	227356	199408	135029	105349	89869.6	89338.3	81032.4	82956.6	72134.7	62946.8	58007.6	47945.5		290	323211	196213	138442	79607.5	88829.3	49635.5		290	184893	154948	124618	108017	36646.7	22718.5
290.5	439434	320683	227740	199752	135265	105523	90021.6	89487.5	81167	83098.9	72252.9	63056.6	58105.3	48026.6		290.5	323843	196570	138701	79750.7	89020.2	49712.4		290.5	185247	155291	124899	108286	36714.7	22751.3
291	440190	321257	228125	200091	135498	105698	90172.7	89635.4	81301.3	83240.3	72369.9	63166.9	58202.9	48107.7		291	324470	196927	138962	79894.1	89211.5	49789.9		291	185599	155634	125178	108554	36782.6	22785.6
291.5	440945	321829	228510	200434	135733	105874	90324	89782.7	81435.6	83381.1	72488.1	63277.7	58301.2	48188.4		291.5	325100	197285	139222	80037.9	89404.2	49868.3		291.5	185953	155978	125458	108822	36849.4	22818.7
292	441701	322402	228894	200779	135966	106051	90475.3	89929.8	81570.3	83522.7	72605	63387.2	58399	48269.4		292	325734	197642	139485	80181.9	89598.6	49945		292	186306	156323	125740	109090	36916.3	22852
292.5	442457	322977	229282	201123	136199	106226	90626.1	90078	81703.9	83664.1	72722.8	63496.8	58497.5	48349.5		292.5	326367	198005	139747	80327.1	89791.8	50022.7		292.5	186659	156664	126020	109359	36984.8	22883.9
293	443209	323550	229669	201467	136432	106401	90778.5	90227.5	81838.1	83804.5	72840.7	63606.3	58595.4	48430.9		293	327002	198366	140007	80471.9	89986.4	50098.6		293	187011	157008	126300	109626	37052.7	22917.2
293.5	443960	324125	230057	201810	136666	106576	90931.2	90376.3	81972.6	83944.8	72958.2	63715.7	58693.5	48511.4		293.5	327634	198728	140267	80618	90180.3	50175.7		293.5	187359	157351	126580	109896	37120.1	22949.4
294	444708	324697	230442	202155	136900	106752	91083	90524.7	82106.9	84086.1	73075.9	63825	58790.9	48591.9		294	328267	199093	140529	80764.7	90374.8	50251.4		294	187706	157692	126862	110167	37188.5	22982.3
294.5	445458	325269	230828	202499	137134	106927	91235.4	90674.1	82241.6	84227.6	73193.6	63934.8	58888	48672.2		294.5	328901	199459	140789	80910.3	90569.3	50328.7		294.5	188051	158033	127144	110441	37256.6	23014.1
295	446207	325842	231212	202845	137369	107103	91388.9	90823.1	82375.7	84369.4	73310.5	64045.5	58985.9	48751.8		295	329534	199827	141053	81055.1	90763.1	50404.2		295	188392	158372	127423	110714	37323.1	23044.6
295.5	446959	326412	231594	203189	137604	107278	91542.1	90971.4	82508.8	84511.1	73427.3	64155.9	59083	48831.6		295.5	330168	200197	141315	81199.6	90958.2	50479.4		295.5	188733	158712	127703	110984	37390.5	23074.8
296	447709	326984	231974	203533	137836	107454	91695.1	91120.1	82642.1	84652.8	73543.8	64265.5	59180.1	48911.8		296	330798	200568	141578	81343.6	91151.8	50555		296	189074	159052	127983	111254	37457.4	23106.3
296.5	448461	327554	232354	203877	138069	107629	91849.2	91268.6	82775.3	84793.4	73659.6	64374.7	59277.7	48991.6		296.5	331429	200934	141843	81486.7	91345	50630.1		296.5	189417	159392	128262	111526	37524.1	23137.4
297	449215	328124	232735	204223	138301	107805	92002.7	91417	82908.4	84934.8	73774.6	64483.8	59374.1	49071.4		297	332059	201307	142107	81631	91540.3	50704.1		297	189760	159732	128539	111797	37588.9	23168.7
297.5	449972	328696	233118	204569	138533	107980	92157.4	91565	83040.8	85075.1	73889.6	64592.5	59470.8	49150.4		297.5	332686	201679	142373	81775.6	91736.6	50779.4		297.5	190105	160072	128819	112069	37653.7	23200.2
298	450729	329266	233499	204914	138766	108154	92310.8	91713.7	83173.1	85215.8	74004.6	64701.3	59567.6	49230.4		298	333319	202051	142640	81918.1	91931.8	50855.1		298	190449	160409	129099	112340	37719.5	23231.5
298.5	451487	329838	233882	205260	138999	108328	92465	91863.8	83304.4	85357	74120.1	64810	59665.2	49310.8		298.5	333951	202422	142906	82061	92127.2	50930.7		298.5	190799	160746	129378	112612	37785.6	23262.4
299	452244	330409	234265	205606	139233	108500	92619.3	92014.1	83436.9	85499.2	74235.9	64918.4	59762.5	49391.5		299	334581	202789	143173	82204.2	92321.7	51007.2		299	191147	161086	129656	112884	37850.3	23293.1
299.5	453000	330983	234647	205952	139466	108674	92773.9	92163.9	83571.3	85640.8	74352.1	65027	59859.5	49471.5		299.5	335212	203154	143438	82349.7	92516.1	51083.9		299.5	191499	161427	129934	113156	37915.4	23324.5
300	453763	331556	235030	206298	139697	108847	92928.9	92312	83704.1	85781.8	74469.1	65135.1	59956.4	49551.9		300	335843	203518	143701	82494.3	92708.8	51159		300	191849	161768	130213	113427	37981.7	23356.1
300.5	454526	332127	235412	206642	139929	109019	93082.7	92460.4	83836.4	85923.9	74585.4	65242.8	60053.5	49632.8		300.5	336477	203880	143964	82638.2	92902.4	51235.7		300.5	192201	162110	130492	113699	38048.1	23388.6
301	455292	332696	235794	206987	140161	109193	93236.8	92609.6	83968.6	86066	74701.7	65352.3	60151.4	49713.7		301	337111	204246	144228	82783.7	93096.5	51311		301	192548	162452	130771	113971	38115.5	23421.6
301.5	456054	333263	236178	207335	140393	109366	93391.7	92759.4	84101.5	86207.4	74817.1	65460.7	60248.2	49792.8		301.5	337748	204609	144492	82929.2	93289.7	51387.7		301.5	192893	162795	131048	114244	38182.4	23453.3
302	456819	333830	236561	207682	140625	109539	93546.3	92906.9	84233.8	86349.3	74932.6	65568.4	60346	49873.5		302	338392	204978	144754	83075.4	93484.2	51465		302	193240	163135	131325	114516	38248.1	23485.3
302.5	457582	334396	236943	208028	140858	109712	93701.6	93054.5	84366.4	86491.2	75048.3	65676.5	60443.9	49953.2		302.5	339039	205348	145019	83221.4	93676.8	51543.4		302.5	193588	163476	131604	114788	38313.6	23517.7
303	458345	334964	237325	208373	141090	109885	93856.5	93201.7	84500.1	86634.5	75164.4	65784.2	60541.6	50034.1		303	339685	205718	145285	83368.3	93871.2	51620.8		303	193939	163820	131880	115062	38378.6	23550.6
303.5	459110	335532	237708	208720	141322	110061	94012.2	93349.1	84633.5	86776.8	75280.6	65891.2	60638.9	50115.6		303.5	340327	206091	145550	83514.3	94064.1	51697.1		303.5	194288	164163	132158	115335	38444.5	23582
304	459869	336101	238093	209066	141554	110236	94166.9	93495.7	84768.8	86919.7	75397.6	66000.4	60736.3	50196.8		304	340972	206463	145812	83660.7	94256.7	51774.4		304	194636	164505	132435	115609	38509.6	23615.4
304.5	460631	336669	238474	209411	141787	110411	94320.2	93643	84902.8	87063.8	75513.8	66108.9	60834.1	50279.4		304.5	341617	206831	146074	83808.9	94448.1	51851.8		304.5	194984	164848	132714	115883	38573	23648.7
305	461392	337237	238858	209757	142020	110586	94473.8	93790.6	85036.1	87208.4	75629.2	66217.5	60931.7	50361.5		305	342259	207199	146333	83954.4	94640.6	51929		305	195334	165190	132990	116155	38637.3	23681.5
305.5	462155	337809	239242	210102	142254	110763	94627.5	93938.6	85169.6	87352.2	75745.1	66324.9	61027.9	50443.6		305.5	342904	207570	146597	84099.4	94830.9	52006.9		305.5	195684	165534	133264	116428	38702.5	23714.3
306	462920	338379	239629	210445	142487	110938	94781.8	94087.2	85302.5	87495.3	75861.5	66432.5	61124.9	50525.7		306	343552	207942	146858	84244.4	95023.7	52085.3		306	196031	165879	133542	116701	38765.8	23747.2
306.5	463684	338949	240015	210789	142720	111113	94938	94236.4	85435.2	87637.2	75977.8	66540.5	61221.3	50608.2		306.5	344199	208310	147122	84390	95216.9	52162.9		306.5	196383	166223	133820	116973	38830.4	23779.1
307	464450	339521	240403	211132	142952	111288	95093.3	94384.2	85567.8	87780.9	76095.3	66649.2	61317.4	50690.8		307	344848	208679	147386	84535.2	95410.7	52243.3		307	196729	166566	134097	117247	38895.8	23810.6
307.5	465214	340091	240790	211474	143186	111462	95247.9	94531	85701.4	87924.7	76212.4	66757.3	61414.1	50772.9		307.5	345497	209048	147649	84679	95604	52322		307.5	197076	166910	134375	117521	38961.3	23843.2
308	465981	340662	241176	211816	143419	111636	95402.4	94676.3	85834	88068.2	76329.8	66865.9	61510.9	50855.2		308	346143	209419	147911	84823	95799.7	52401		308	197424	167255	134654	117799	39026.5	23874.2
308.5	466747	341233	241562	212157	143651	111812	95555.1	94822.2	85967.7	88211.5	76448.1	66973.8	61607.6	50937.5		308.5	346793	209794	148174	84968.4	95994	52478.1		308.5	197771	167596	134933	118077	39090.7	23906.8
309	467509	341799	241946	212500	143884	111985	95709.1	94969.3	86101.6	88356.4	76566.3	67081.5	61703.7	51020		309	347443	210167	148434	85113.9	96188.7	52555.3		309	198115	167936	135213	118355	39155.8	23939.7
309.5	468274	342366	242329	212843	144117	112158	95864.2	95116	86235.3	88500.7	76684.7	67188.8	61800.2	51102.7		309.5	348095	210541	148697	85259.3	96382.7	52632.9		309.5	198460	168278	135495	118632	39219.8	23971.9
310	469036	342936	242712	213187	144348	112330	96017.9	95264.2	86368.3	88646.4	76803.7	67296.2	61896.6	51185.4		310	348744	210914	148961	85405.9	96574.8	52712.1		310	198804	168623	135779	118912	39284.1	24003.3
310.5	469795	343506	243096	213530	144579	112503	96171.2	95410.8	86501.2	88791.8	76920.4	67404.6	61993.8	51267.7		310.5	349396	211283	149225	85551.1	96768.2	52789.2		310.5	199145	168963	136064	119192	39348.3	24036.1
311	470553	344075	243481	213872	144811	112677	96324.8	95556.9	86634.8	88935.9	77038.5	67513	62091.2	51349.6		311	350046	211653	149490	85692.9	96962	52866.6		311	199483	169310	136345	119473	39413.5	24068.9
311.5	471308	344645	243867	214215	145044	112851	96478.9	95704.3	86769.3	89081.6	77156.2	67622	62188.1	51431.1		311.5	350700	212026	149759	85835.5	97157.8	52946.2		311.5	199822	169654	136625	119751	39478.4	24100.5
312	472059	345217	244253	214558	145275	113025	96633.8	95850.2	86903.6	89226.8	77275.2	67730.8	62284.3	51512.4		312	351352	212397	150027	85980.5	97354.8	53026.2		312	200160	170000	136909	120029	39543.4	24132.5
312.5	472817	345790	244639	214899	145505	113200	96787.8	95998	87038.6	89372.9	77393.2	67840.1	62379.8	51593.7		312.5	352004	212769	150295	86125.7	97550.6	53106.7		312.5	200498	170346	137192	120306	39610	24164.3
313	473571	346363	245026	215243	145734	113374	96943.1	96145.1	87172.5	89517.8	77510.8	67948.7	62475.4	51675.9		313	352659	213146	150562	86270.6	97746.1	53186		313	200841	170694	137475	120583	39673.8	24195.6
313.5	474326	346935	245412	215586	145962	113549	97096.6	96291.2	87307.1	89663.4	77628	68055.8	62572.8	51758.3		313.5	353314	213526	150831	86416.6	97940.2	53264.3		313.5	201185	171040	137755	120860	39738	24228
314	475085	347501	245800	215928	146190	113723	97250.4	96437.8	87441	89809.1	77744.4	68163.4	62669.9	51840.6		314	353971	213905	151099	86563.3	98135.7	53343.8		314	201527	171385	138036	121139	39803.6	24258.7
314.5	475843	348064	246187	216268	146420	113895	97405.5	96584.5	87574.6	89955.3	77861.3	68270.3	62766.8	51922.6		314.5	354631	214281	151368	86709.7	98329.9	53424.5		314.5	201871	171734	138318	121418	39870	24289.4
315	476602	348628	246577	216610	146648	114069	97559.8	96733	87708.9	90100.5	77976.8	68377.2	62863	52005.6		315	355288	214657	151636	86854.9	98525.8	53503.9		315	202211	172081	138594	121694	39934.3	24321.4
315.5	477360	349190	246965	216950	146874	114244	97714.7	96881.5	87842.6	90246.8	78093.7	68484.9	62959.8	52088.2		315.5	355946	215030	151904	87001.6	98719.9	53584.2		315.5	202548	172429	138876	121977	39999.2	24353.5
316	478120	349751	247356	217288	147101	114420	97869.5	97029.7	87976.9	90392	78210.2	68591.7	63057.7	52171.5		316	356609	215404	152172	87148.1	98914.8	53665		316	202886	172782	139160	122259	40064.4	24387.1
316.5	478879	350310	247746	217628	147327	114595	98022.5	97178.7	88110.4	90537.7	78327.2	68698.7	63154.9	52254.5		316.5	357272	215782	152439	87292.5	99108.7	53744.1		316.5	203222	173133	139445	122540	40128.6	24418.4
317	479641	350873	248138	217970	147554	114769	98177.6	97327.2	88243.8	90684.9	78444	68804.4	63252.7	52337.2		317	357936	216161	152705	87438.8	99302.5	53821.8		317	203557	173483	139728	122823	40192.5	24451
317.5	480398	351434	248531	218309	147778	114943	98332.8	97475.2	88377.6	90830.1	78560.9	68911.3	63350.4	52420.1		317.5	358600	216538	152973	87583.9	99494.9	53901.2		317.5	203896	173831	140011	123105	40256.5	24483
318	481157	351995	248926	218650	148002	115118	98488.7	97624.7	88511.5	90974.3	78678.7	69017.4	63446.4	52503.4		318	359265	216914	153244	87728.8	99688.7	53978		318	204236	174180	140293	123386	40321	24515.1
318.5	481918	352557	249319	218991	148225	115292	98642.7	97773.1	88644.9	91118.5	78795.7	69123	63542.5	52587.7		318.5	359932	217292	153514	87873.6	99882.8	54057.2		318.5	204578	174528	140576	123668	40385.4	24546.1
319	482681	353122	249711	219332	148450	115467	98797	97920.2	88777.3	91262.2	78913.6	69228.1	63638.7	52671.1		319	360597	217665	153782	88018.3	100079	54134.7		319	204919	174877	140857	123951	40450.1	24577.9
319.5	483447	353686	250105	219670	148676	115641	98950	98069	88910.6	91405.1	79030.7	69333.9	63734.5	52754.2		319.5	361254	218039	154051	88163	100273	54214.9		319.5	205265	175226	141140	124236	40513.9	24609.6
320	484211	354249	250500	220011	148900	115813	99103.3	98217.1	89044.5	91549.5	79146.8	69439.1	63830.7	52837.7		320	361913	218415	154318	88307.3	100468	54294.3		320	205610	175576	141421	124518	40578.9	24641.3
320.5	484972	354813	250896	220349	149122	115985	99256.6	98366.4	89175.4	91694.3	79261.5	69544.8	63927.1	52919.6		320.5	362579	218787	154588	88454	100662	54372.9		320.5	205948	175926	141705	124802	40643.1	24674.4
321	485732	355381	251290	220690	149347	116158	99408.3	98515.9	89307.2	91838	79377.7	69651.4	64022.9	53002.4		321	363246	219160	154857	88601.2	100857	54451.9		321	206287	176278	141986	125085	40706.6	24705.8
321.5	486494	355946	251684	221030	149570	116330	99560.1	98665.4	89438.1	91983	79492.7	69756.8	64118.6	53085.3		321.5	363915	219532	155127	88748.8	101051	54529.8		321.5	206625	176630	142271	125368	40770	24736.1
322	487254	356511	252078	221370	149794	116504	99711.4	98814.2	89570.7	92127.5	79608.3	69863	64215.1	53169.5		322	364582	219906	155397	88896.5	101247	54607.2		322	206964	176986	142554	125653	40833.7	24766.7
322.5	488014	357078	252473	221708	150016	116677	99864.3	98963.3	89702.8	92271.2	79721.8	69970	64312.1	53253.9		322.5	365253	220281	155664	89041.1	101442	54684.4		322.5	207304	177336	142839	125940	40897.7	24797.9
323	488778	357644	252869	222048	150237	116850	100018	99112	89834.3	92415	79837.4	70077	64408.4	53337.9		323	365927	220659	155933	89185.2	101638	54762.5		323	207647	177690	143121	126226	40960	24828.3
323.5	489542	358209	253264	222388	150459	117024	100174	99261.9	89966.8	92559.8	79953.9	70183.2	64505.3	53421.5		323.5	366599	221036	156202	89329.2	101835	54841.7		323.5	207993	178046	143404	126513	41026.2	24859.1
324	490307	358775	253658	222726	150679	117200	100328	99410.8	90098.9	92703.9	80070.2	70289.4	64602.1	53504.4		324	367266	221413	156472	89474.9	102030	54919.6		324	208341	178399	143687	126800	41089.3	24890
324.5	491075	359343	254056	223066	150900	117374	100482	99559.8	90232.2	92848.5	80187.2	70396.1	64697.3	53587.3		324.5	367935	221790	156743	89619.1	102227	54995.2		324.5	208683	178752	143972	127086	41154.2	24919.4
325	491844	359912	254454	223406	151122	117547	100636	99709.7	90366	92992.7	80302.1	70503.2	64792.6	53670.6		325	368606	222170	157014	89765.7	102421	55073.1		325	209026	179105	144259	127372	41219.1	24949.8
325.5	492615	360478	254851	223748	151342	117723	100790	99861.5	90497.9	93136.3	80418.7	70609.7	64888	53754.7		325.5	369277	222549	157283	89911.1	102617	55151.1		325.5	209367	179458	144546	127660	41284	24980.8
326	493388	361043	255248	224090	151562	117899	100944	100012	90630.5	93279.3	80536.4	70715.7	64984.3	53838.6		326	369950	222926	157552	90057.1	102809	55228		326	209711	179811	144829	127952	41347.7	25011.9
326.5	494157	361612	255645	224432	151783	118074	101098	100161	90762.4	93423	80651.5	70822.3	65079.9	53922.9		326.5	370621	223305	157822	90200.5	103004	55305.2		326.5	210053	180162	145116	128244	41413.7	25041.4
327	494924	362180	256040	224775	152004	118247	101253	100311	90894.1	93567.4	80767.4	70928.6	65174.8	54006.6		327	371297	223683	158093	90345.5	103199	55381.7		327	210401	180510	145400	128534	41480	25070.9
327.5	495692	362748	256432	225117	152227	118423	101408	100461	91026.2	93712.8	80882.2	71034.4	65270.8	54090.6		327.5	371976	224064	158365	90489.3	103393	55460.2		327.5	210751	180857	145685	128827	41546	25100.8
328	496461	363316	256826	225458	152449	118600	101564	100610	91158.5	93858.4	80997.4	71140.1	65365.9	54173.9		328	372654	224450	158636	90633.8	103588	55538.3		328	211096	181204	145969	129117	41610.8	25130
328.5	497228	363884	257221	225800	152669	118776	101718	100761	91291	94003.9	81113.8	71245.9	65461.2	54257.4		328.5	373332	224833	158903	90778.8	103783	55616.6		328.5	211440	181551	146252	129410	41675.1	25161.8
329	497998	364449	257617	226140	152889	118951	101872	100911	91423.6	94149.9	81230.2	71352.7	65556.8	54341		329	374010	225213	159172	90924.8	103975	55696.4		329	211790	181898	146539	129703	41740.1	25193
329.5	498763	365013	258015	226481	153111	119127	102026	101061	91556.7	94295.3	81347.8	71458.7	65652.8	54425.9		329.5	374688	225589	159441	91071.5	104169	55775.7		329.5	212142	182245	146825	129995	41806.6	25223.5
330	499527	365573	258409	226820	153335	119304	102181	101211	91689.6	94440.5	81463.2	71563.6	65747.9	54511.4		330	375364	225966	159707	91217.5	104362	55851.8		330	212495	182592	147111	130288	41870.7	25254.2
330.5	500289	366135	258802	227159	153558	119480	102337	101362	91823.1	94584	81579.7	71669.6	65844.3	54595.7		330.5	376040	226343	159972	91363.2	104558	55930.2		330.5	212845	182938	147398	130580	41936	25283.8
331	501054	366701	259197	227499	153779	119660	102492	101512	91955.8	94727.2	81697.3	71773.8	65939.3	54680.9		331	376718	226719	160239	91508.7	104754	56008.7		331	213198	183284	147685	130870	42000.9	25313.1
331.5	501817	367266	259589	227837	154001	119836	102647	101663	92087.6	94871.5	81814.2	71878.4	66033.7	54765.4		331.5	377398	227095	160506	91653.4	104951	56088.2		331.5	213549	183631	147975	131164	42065.6	25340.8
332	502577	367828	259984	228177	154223	120012	102803	101813	92220	95015.6	81932	71983.8	66128.7	54849.7		332	378074	227465	160774	91801.1	105147	56168.3		332	213903	183977	148262	131455	42129.7	25370.4
332.5	503342	368393	260376	228516	154446	120190	102959	101963	92353.9	95159.2	82049.1	72088.3	66224.2	54933.7		332.5	378747	227838	161044	91948.6	105344	56246.5		332.5	214258	184323	148550	131748	42194.5	25400.9
333	504108	368960	260771	228857	154668	120367	103114	102114	92487.8	95302.3	82166.7	72192.9	66320.5	55018.5		333	379423	228215	161316	92097.7	105540	56326.1		333	214610	184674	148841	132043	42259.5	25430.1
333.5	504874	369525	261164	229196	154890	120545	103267	102265	92622.8	95445.1	82283.8	72298.2	66416.6	55103.1		333.5	380098	228587	161587	92245	105738	56405.8		333.5	214967	185019	149133	132336	42324.6	25459.2
334	505635	370092	261557	229538	155111	120722	103421	102416	92757.6	95588.4	82402.3	72403.6	66511.9	55188.2		334	380778	228962	161862	92394.7	105935	56486.3		334	215323	185363	149425	132631	42389.4	25486.9
334.5	506399	370658	261951	229880	155329	120899	103575	102566	92893.5	95731.6	82520.2	72507.9	66607.4	55273.6		334.5	381461	229336	162135	92541.8	106131	56568.1		334.5	215682	185714	149718	132926	42455.7	25517.9
335	507165	371225	262345	230219	155549	121076	103729	102718	93027.9	95874.5	82637.6	72613.4	66702.1	55359.4		335	382138	229707	162410	92688.7	106328	56649.5		335	216042	186062	150010	133225	42521	25546.7
335.5	507932	371790	262739	230558	155769	121253	103883	102868	93162.4	96017.4	82756.1	72719.3	66798.3	55444.9		335.5	382816	230081	162685	92836.1	106525	56730		335.5	216398	186413	150304	133524	42588.2	25575.4
336	508697	372356	263132	230897	155986	121430	104036	103020	93296.8	96161.5	82875	72825.8	66893.5	55530.1		336	383495	230458	162957	92984.8	106723	56813.4		336	216757	186769	150598	133823	42655.7	25604.4
336.5	509463	372922	263524	231236	156206	121606	104189	103171	93431.5	96306	82992.9	72932.7	66989	55615.7		336.5	384174	230834	163229	93133.2	106918	56897.1		336.5	217112	187122	150892	134121	42721.5	25633.3
337	510231	373490	263918	231574	156425	121783	104344	103324	93564.6	96449.8	83112.9	73039.6	67084.8	55701.2		337	384853	231211	163500	93281.3	107115	56981.8		337	217471	187477	151186	134418	42788.9	25662.6
337.5	510995	374058	264310	231912	156645	121959	104497	103477	93699.6	96593.6	83231.3	73146.1	67180.8	55786.4		337.5	385528	231585	163771	93429.3	107312	57064		337.5	217832	187828	151484	134717	42857.8	25690.9
338	511759	374624	264701	232252	156864	122135	104652	103631	93834.3	96739.5	83348.7	73253.3	67276.9	55871.5		338	386199	231954	164040	93578.3	107509	57147.8		338	218194	188183	151781	135014	42927.6	25718.9
338.5	512524	375185	265093	232591	157083	122311	104806	103784	93968.7	96884.4	83467.5	73359.8	67372.6	55957.2		338.5	386869	232329	164311	93727.6	107706	57230.2		338.5	218558	188539	152075	135310	42997.4	25746.3
339	513293	375746	265483	232931	157302	122488	104961	103936	94103.5	97029.1	83585.6	73466.6	67469.5	56042.7		339	387540	232702	164583	93876.7	107904	57312.4		339	218920	188889	152371	135608	43067.6	25775.2
339.5	514062	376304	265874	233271	157522	122663	105113	104089	94238.2	97172.4	83704.2	73573.5	67565.6	56127.4		339.5	388210	233071	164855	94026.8	108103	57394.4		339.5	219287	189246	152666	135906	43138.3	25803.8
340	514828	376861	266264	233608	157741	122838	105267	104242	94373.4	97316.3	83824.3	73679.7	67661.7	56212.3		340	388882	233442	165127	94175.9	108302	57477.7		340	219652	189602	152962	136204	43208.3	25830.4
340.5	515594	377417	266652	233948	157963	123013	105420	104395	94508.1	97459.8	83944.1	73785.7	67757.7	56296.4		340.5	389558	233814	165397	94326.8	108503	57561.9		340.5	220017	189961	153260	136503	43277.8	25860.1
341	516360	377975	267044	234288	158183	123188	105573	104548	94642.8	97603	84064	73892.3	67853.8	56381.3		341	390229	234187	165669	94479.5	108705	57645.7		341	220381	190318	153558	136803	43345.7	25888.1
341.5	517126	378530	267436	234629	158405	123363	105725	104701	94779.3	97746.2	84184.6	73998.9	67948.8	56466		341.5	390901	234559	165942	94631.7	108906	57729.2		341.5	220749	190675	153858	137102	43414.6	25916.7
342	517891	379084	267828	234970	158626	123538	105880	104853	94914.1	97888.4	84305	74104.9	68043.9	56551.5		342	391573	234939	166215	94783	109107	57813.4		342	221115	191034	154156	137401	43484	25944.8
342.5	518657	379635	268221	235311	158846	123714	106034	105008	95049.2	98030.4	84424.6	74211.5	68140.2	56637.4		342.5	392240	235318	166485	94935	109312	57899.7		342.5	221481	191396	154456	137698	43553.9	25973
343	519422	380186	268610	235650	159066	123889	106188	105161	95184.2	98173.7	84545.5	74318	68236.8	56723.5		343	392914	235697	166756	95089.2	109512	57984.5		343	221847	191759	154750	137998	43623.9	26002.2
343.5	520189	380741	268999	235993	159285	124065	106341	105313	95320	98318.1	84666.6	74424.8	68332.2	56808.8		343.5	393584	236075	167026	95240.2	109712	58067.2		343.5	222215	192121	155046	138299	43692.1	26031.7
344	520951	381293	269388	236336	159506	124241	106496	105467	95457.1	98462.1	84787.6	74531.7	68428.2	56894.3		344	394255	236449	167294	95392.5	109913	58150.7		344	222581	192485	155345	138596	43761.3	26061.7
344.5	521711	381848	269776	236680	159726	124418	106650	105621	95594.4	98605.9	84908.3	74639.1	68524.9	56980.2		344.5	394925	236821	167563	95548	110113	58236.7		344.5	222955	192849	155641	138897	43831.2	26090.9
345	522473	382404	270162	237021	159947	124594	106806	105774	95730.5	98749	85029.4	74744.9	68621.2	57066.6		345	395595	237198	167834	95704.6	110315	58321.3		345	223327	193215	155936	139199	43900.6	26119.3
345.5	523235	382965	270548	237366	160170	124771	106962	105927	95865.2	98892	85151	74851.7	68716.4	57152.2		345.5	396267	237574	168104	95857.8	110516	58405.6		345.5	223700	193581	156228	139504	43970.2	26147.5
346	524001	383525	270937	237709	160391	124947	107119	106081	96001	99035.7	85271.4	74957	68812.6	57237.2		346	396945	237948	168376	96013.3	110716	58490.4		346	224068	193946	156525	139808	44039.7	26176.3
346.5	524767	384087	271327	238052	160611	125124	107274	106236	96136.6	99177	85392.4	75061.9	68909.6	57322.9		346.5	397619	238324	168648	96165.8	110916	58575.1		346.5	224438	194310	156824	140109	44110.1	26204.9
347	525532	384651	271716	238393	160830	125302	107429	106391	96272.4	99318.7	85514.3	75167.1	69005.9	57408.2		347	398291	238698	168922	96318.5	111117	58660.5		347	224808	194676	157122	140412	44181.3	26234.7
347.5	526294	385212	272105	238736	161049	125479	107584	106547	96408.4	99461.7	85635.3	75272.8	69102.7	57493.7		347.5	398961	239069	169198	96471.1	111319	58745.3		347.5	225173	195043	157419	140713	44252.2	26263.6
348	527053	385777	272494	239081	161268	125656	107740	106701	96545.6	99604.7	85757.1	75379.6	69197.9	57578.8		348	399638	239446	169474	96623.4	111521	58828.4		348	225541	195410	157715	141014	44323.4	26291.1
348.5	527815	386342	272884	239424	161485	125832	107894	106855	96682.4	99749.1	85877.8	75486.7	69294.6	57664.9		348.5	400310	239818	169749	96775.3	111722	58912.4		348.5	225909	195783	158010	141317	44393.9	26320.4
349	528577	386905	273275	239768	161702	126008	108048	107009	96819.8	99892	86000	75593.3	69390.9	57751.5		349	400990	240187	170025	96928.5	111922	58995.7		349	226282	196153	158303	141622	44463.9	26349
349.5	529339	387469	273668	240113	161919	126185	108202	107164	96957.4	100036	86121.5	75700.1	69487.3	57838.3		349.5	401664	240557	170301	97082.5	112122	59078.6		349.5	226647	196520	158599	141928	44532.8	26378.3
350	530100	388035	274064	240458	162138	126362	108356	107320	97095.4	100179	86241.6	75805.6	69583.3	57924.5		350	402344	240927	170578	97236.5	112320	59161.6		350	227014	196888	158895	142234	44600.2	26406.3
350.5	530861	388602	274457	240800	162358	126539	108511	107475	97233.3	100324	86364.3	75911.5	69678.9	58011.6		350.5	403025	241301	170855	97391.6	112520	59244.4		350.5	227382	197258	159191	142540	44668.7	26435.6
351	531621	389168	274848	241142	162576	126716	108668	107631	97372	100469	86486	76017.3	69774	58097.7		351	403706	241675	171133	97548.7	112720	59323.6		351	227749	197628	159489	142846	44736.5	26464.7
351.5	532383	389739	275241	241485	162796	126893	108821	107786	97509.3	100614	86606.2	76123.4	69870.2	58184.4		351.5	404387	242050	171409	97704.9	112920	59404.4		351.5	228114	197999	159787	143153	44804.1	26493.6
352	533139	390309	275637	241829	163016	127070	108974	107941	97646.7	100759	86728.8	76229.3	69965.8	58272		352	405069	242424	171688	97864.1	113121	59485.9		352	228481	198369	160083	143461	44872.6	26520.8
352.5	533898	390879	276031	242176	163234	127247	109128	108095	97781.7	100903	86851.5	76335.6	70061.3	58359.5		352.5	405751	242799	171968	98019.3	113322	59565.7		352.5	228845	198743	160379	143769	44941.3	26549.9
353	534659	391450	276430	242520	163453	127424	109282	108251	97918.3	101047	86972.5	76441	70157.4	58446.6		353	406430	243177	172251	98175.6	113524	59647.6		353	229207	199116	160676	144078	45010.7	26579.5
353.5	535420	392021	276828	242865	163674	127602	109437	108403	98054.3	101190	87093.2	76546.5	70252.5	58534.1		353.5	407117	243558	172530	98330.8	113725	59728.1		353.5	229561	199491	160972	144386	45080.7	26608.3
354	536181	392589	277226	243210	163896	127778	109589	108558	98189.2	101332	87215.5	76652.6	70348.4	58621.5		354	407808	243931	172811	98487	113926	59809		354	229929	199864	161269	144693	45150	26635.9
354.5	536942	393159	277625	243557	164118	127954	109743	108713	98325.1	101476	87337.6	76759	70444	58709.4		354.5	408496	244309	173089	98644.4	114127	59891.1		354.5	230292	200238	161568	145003	45219.9	26665.6
355	537698	393731	278024	243902	164341	128131	109896	108869	98461.5	101619	87459.7	76865.6	70538.7	58797.4		355	409186	244684	173368	98801.9	114327	59974.5		355	230653	200610	161865	145314	45287.8	26695.8
355.5	538462	394306	278422	244248	164563	128307	110050	109025	98597.8	101763	87582.8	76973.3	70634.5	58885.1		355.5	409874	245062	173652	98960.5	114528	60055.9		355.5	231012	200983	162164	145625	45355.8	26727.3
356	539225	394881	278819	244593	164787	128481	110204	109180	98734.2	101906	87703.1	77080.4	70730.8	58972.6		356	410556	245436	173937	99117.8	114727	60138.3		356	231370	201357	162463	145935	45425.5	26756.4
356.5	539988	395454	279217	244938	165012	128656	110358	109336	98871.7	102050	87824.9	77189.1	70827.4	59059.8		356.5	411232	245809	174220	99275.5	114928	60220.7		356.5	231728	201731	162761	146245	45495.7	26786.7
357	540751	396026	279616	245286	165237	128831	110512	109492	99010.7	102194	87946.8	77297.8	70923.8	59147.1		357	411918	246183	174503	99434.5	115129	60303.7		357	232083	202106	163061	146556	45566	26816.1
357.5	541515	396600	280012	245632	165460	129006	110665	109647	99150	102337	88068.3	77406	71020.4	59234.8		357.5	412603	246560	174789	99590.2	115333	60386.7		357.5	232439	202481	163362	146866	45634.1	26843.6
358	542280	397171	280410	245976	165683	129182	110819	109800	99287.3	102480	88190.2	77515	71116.9	59322.6		358	413292	246937	175072	99747.5	115537	60469.4		358	232792	202859	163659	147175	45701.2	26872.8
358.5	543047	397740	280807	246319	165905	129357	110975	109953	99423.8	102622	88311	77623.7	71213.8	59410.8		358.5	413977	247311	175357	99905.7	115735	60552.6		358.5	233148	203236	163955	147487	45768.5	26901.7
359	543812	398310	281200	246664	166129	129531	111130	110107	99561.7	102765	88433	77732.9	71311.6	59498.8		359	414662	247685	175640	100064	115937	60634.1		359	233503	203612	164252	147799	45837.5	26930.6
359.5	544578	398878	281595	247005	166351	129706	111285	110262	99699	102908	88555.3	77841.9	71410.3	59586.2		359.5	415354	248060	175924	100220	116137	60718.3		359.5	233858	203989	164551	148113	45906.3	26959.7
360	545343	399444	281992	247348	166574	129881	111440	110418	99837.9	103051	88677.4	77950.1	71508.6	59674.2		360	416040	248436	176212	100378	116338	60802.8		360	234215	204370	164851	148429	45974	26988.9
360.5	546113	400018	282384	247691	166797	130056	111596	110574	99976.9	103194	88798.9	78059.1	71604.7	59763.2		360.5	416728	248809	176498	100535	116541	60887.6		360.5	234570	204752	165155	148743	46042.2	27017
361	546884	400589	282775	248033	167020	130231	111752	110730	100117	103337	88920.6	78167.7	71701.9	59852		361	417411	249181	176785	100695	116745	60971		361	234924	205133	165465	149058	46108.2	27045
361.5	547654	401160	283162	248373	167242	130405	111908	110886	100255	103480	89043.4	78277.2	71799	59940.7		361.5	418099	249552	177070	100856	116946	61055		361.5	235280	205515	165775	149372	46175.6	27073.7
362	548425	401731	283552	248716	167464	130578	112064	111043	100394	103623	89165.4	78385.5	71896.5	60029.3		362	418787	249922	177356	101017	117147	61139.2		362	235635	205898	166080	149689	46241.7	27101.4
362.5	549193	402303	283943	249059	167690	130752	112220	111198	100534	103766	89287.4	78493.8	71994	60118		362.5	419474	250293	177642	101182	117349	61223.7		362.5	235995	206283	166384	150007	46310.7	27130.8
363	549964	402875	284336	249399	167916	130926	112376	111354	100675	103910	89410	78602.3	72091.2	60206.5		363	420162	250667	177930	101345	117551	61306.6		363	236353	206665	166691	150323	46376.4	27159.9
363.5	550737	403448	284728	249739	168144	131100	112532	111509	100815	104053	89533.5	78711.6	72187.2	60295.8		363.5	420851	251038	178218	101509	117753	61389.6		363.5	236715	207047	167000	150641	46441.5	27189.9
364	551515	404019	285119	250081	168371	131272	112689	111666	100955	104198	89656.4	78821.6	72284.3	60383.8		364	421528	251410	178502	101673	117957	61472.2		364	237079	207427	167309	150958	46508.3	27218.9
364.5	552289	404591	285511	250422	168596	131444	112845	111822	101095	104342	89779.5	78930.3	72381.1	60471.9		364.5	422201	251785	178785	101835	118160	61554.2		364.5	237447	207809	167620	151273	46575.8	27247.4
365	553065	405165	285904	250762	168820	131616	113001	111979	101236	104486	89903.1	79037.5	72476.5	60560.4		365	422876	252167	179070	101995	118365	61638.5		365	237814	208192	167925	151592	46641.2	27275.8
365.5	553839	405737	286295	251101	169044	131788	113157	112136	101376	104630	90027.2	79145.3	72573.2	60647.8		365.5	423557	252546	179356	102156	118571	61723.7		365.5	238184	208574	168233	151911	46707.3	27304.3
366	554615	406309	286686	251441	169268	131961	113314	112291	101516	104775	90151.4	79252.4	72669	60736.5		366	424235	252923	179641	102318	118774	61808.7		366	238557	208956	168545	152231	46772	27333.8
366.5	555389	406877	287076	251778	169494	132133	113472	112446	101657	104919	90275	79360.1	72765.1	60825.1		366.5	424916	253296	179926	102480	118977	61893.6		366.5	238929	209338	168857	152554	46840.6	27363
367	556162	407447	287468	252117	169719	132305	113629	112601	101797	105062	90399.3	79469	72861.9	60913.9		367	425600	253672	180209	102640	119179	61977.5		367	239301	209721	169169	152875	46907.3	27391.4
367.5	556940	408014	287860	252456	169942	132476	113787	112757	101936	105205	90523.6	79577.6	72958.6	61002.8		367.5	426285	254047	180497	102798	119383	62059.3		367.5	239671	210104	169481	153195	46972.3	27420.8
368	557714	408582	288253	252796	170164	132648	113946	112913	102076	105349	90647	79685.9	73054	61090.5		368	426967	254420	180787	102955	119587	62142.4		368	240039	210486	169791	153517	47039.6	27449.6
368.5	558486	409149	288647	253135	170387	132819	114104	113069	102217	105490	90770.8	79793.9	73150.3	61179.3		368.5	427645	254794	181077	103117	119790	62225.9		368.5	240410	210871	170101	153841	47106.3	27478.3
369	559260	409719	289041	253476	170610	132993	114263	113225	102355	105632	90894	79901.9	73245.7	61268.8		369	428330	255165	181366	103278	119994	62309.9		369	240775	211252	170413	154167	47175	27506.7
369.5	560036	410286	289437	253816	170835	133164	114422	113380	102493	105776	91017.1	80009.4	73341.9	61357.6		369.5	429014	255532	181656	103439	120197	62392.2		369.5	241139	211634	170728	154490	47243.9	27536.7
370	560810	410853	289829	254159	171060	133336	114581	113535	102630	105920	91142.3	80118.6	73437.9	61447.6		370	429698	255902	181947	103602	120400	62476.2		370	241499	212019	171039	154814	47312	27566.7
370.5	561586	411424	290222	254501	171285	133508	114742	113690	102769	106064	91267.5	80227.1	73532.3	61536.7		370.5	430382	256270	182235	103762	120603	62558.4		370.5	241857	212401	171353	155142	47378.7	27596.7
371	562364	411994	290616	254842	171511	133679	114902	113846	102908	106208	91392.5	80334.8	73626.7	61625.2		371	431067	256635	182526	103922	120806	62639.7		371	242213	212782	171669	155467	47445.9	27625.9
371.5	563144	412563	291008	255184	171736	133850	115062	114003	103048	106352	91517.7	80441.5	73721.9	61713.7		371.5	431754	257004	182819	104083	121008	62722.4		371.5	242575	213162	171986	155791	47513.1	27656
372	563926	413133	291400	255527	171959	134022	115223	114161	103188	106496	91642.8	80548.3	73817	61801.5		372	432437	257372	183110	104244	121210	62806.3		372	242940	213544	172303	156117	47577.5	27687.3
372.5	564709	413705	291789	255870	172184	134194	115382	114317	103327	106639	91766.1	80656.5	73912.2	61889.2		372.5	433124	257737	183400	104406	121413	62889.1		372.5	243307	213924	172624	156444	47644.2	27719
373	565490	414280	292180	256216	172408	134367	115542	114474	103466	106782	91891.3	80764.3	74006.6	61977		373	433808	258106	183690	104568	121617	62972.6		373	243669	214307	172941	156771	47711.9	27749.1
373.5	566272	414852	292570	256560	172632	134540	115701	114630	103605	106925	92017.1	80870.7	74100.9	62064.6		373.5	434493	258471	183982	104730	121822	63057.4		373.5	244034	214692	173259	157099	47778.8	27780.6
374	567053	415422	292960	256907	172856	134712	115860	114787	103744	107068	92140.9	80977.1	74195.5	62153.8		374	435178	258838	184272	104891	122027	63141.5		374	244399	215075	173580	157427	47843.7	27812.6
374.5	567837	415992	293351	257254	173080	134884	116018	114943	103883	107213	92265.3	81084.5	74290.4	62243		374.5	435864	259210	184563	105050	122233	63223.7		374.5	244764	215461	173899	157753	47909.7	27844.6
375	568618	416561	293743	257603	173304	135056	116177	115100	104022	107357	92390	81190.9	74386.2	62331.9		375	436547	259583	184855	105213	122439	63306.5		375	245133	215848	174218	158080	47977.8	27874.7
375.5	569395	417126	294135	257952	173529	135229	116333	115257	104161	107501	92513.8	81297.9	74480.2	62420.1		375.5	437236	259949	185148	105374	122648	63388.2		375.5	245503	216234	174538	158409	48043.5	27906.1
376	570175	417690	294523	258305	173754	135401	116491	115414	104299	107646	92638.1	81404.8	74576	62508		376	437923	260313	185438	105533	122853	63470.8		376	245873	216619	174858	158737	48109.4	27936.3
376.5	570955	418258	294917	258656	173979	135574	116648	115571	104437	107790	92760.8	81510.8	74671.3	62597.4		376.5	438607	260680	185726	105696	123059	63554.3		376.5	246241	217003	175177	159066	48177	27966.9
377	571728	418823	295312	259008	174205	135747	116805	115728	104577	107933	92883.7	81617.6	74767.3	62686.3		377	439291	261045	186014	105857	123266	63635.6		377	246607	217388	175496	159399	48243.6	27998.7
377.5	572502	419390	295708	259361	174430	135920	116961	115885	104715	108078	93007.3	81723.2	74863.2	62776.6		377.5	439972	261411	186303	106016	123473	63718.5		377.5	246972	217774	175814	159727	48310.4	28028.3
378	573274	419957	296105	259711	174654	136094	117116	116042	104854	108220	93130.6	81829.2	74957.7	62866.3		378	440658	261778	186591	106174	123681	63798.3		378	247337	218164	176131	160058	48376.6	28059.9
378.5	574043	420524	296504	260057	174879	136266	117271	116199	104992	108363	93254	81935.3	75052.5	62956.3		378.5	441348	262144	186878	106334	123889	63878		378.5	247701	218549	176453	160387	48444	28090.4
379	574813	421091	296905	260405	175104	136439	117426	116355	105133	108506	93377.3	82041.2	75146.8	63045.2		379	442038	262512	187165	106497	124096	63957.1		379	248068	218933	176773	160719	48510	28121.7
379.5	575583	421658	297307	260752	175329	136611	117583	116510	105274	108649	93501.8	82147.1	75242.2	63134.8		379.5	442729	262877	187456	106658	124302	64037.5		379.5	248440	219322	177098	161054	48579	28152.9
380	576356	422228	297709	261099	175554	136784	117739	116665	105414	108791	93625	82253.6	75337	63224.6		380	443417	263241	187748	106819	124507	64115.8		380	248808	219714	177422	161386	48648.1	28184.5
380.5	577136	422801	298108	261446	175780	136956	117895	116821	105555	108935	93749	82360.7	75432.4	63314.7		380.5	444111	263608	188037	106979	124715	64195.6		380.5	249176	220104	177743	161722	48718.1	28214.8
381	577913	423370	298506	261795	176005	137128	118050	116979	105694	109077	93873.3	82465.9	75526.9	63404.9		381	444809	263978	188325	107139	124923	64275.8		381	249546	220497	178064	162057	48787.8	28247
381.5	578692	423940	298903	262142	176231	137300	118205	117137	105833	109221	93997.2	82571.9	75619.9	63494		381.5	445513	264351	188616	107294	125130	64354.9		381.5	249914	220893	178390	162393	48856.5	28279.6
382	579469	424508	299302	262489	176457	137473	118362	117295	105973	109364	94120.8	82677.7	75712.9	63583.6		382	446214	264724	188908	107453	125337	64436		382	250283	221286	178714	162729	48925.4	28309.6
382.5	580247	425075	299703	262836	176687	137646	118517	117452	106115	109505	94244.5	82784	75805.1	63674.5		382.5	446913	265096	189201	107610	125545	64516.4		382.5	250652	221681	179038	163067	48995.3	28339.7
383	581024	425638	300099	263184	176913	137819	118673	117612	106255	109647	94369.6	82889.9	75897.7	63764.3		383	447614	265466	189493	107769	125753	64597.3		383	251016	222078	179364	163406	49065.5	28370.6
383.5	581803	426203	300497	263532	177140	137990	118828	117770	106396	109789	94494.2	82995.5	75990.6	63853.5		383.5	448312	265834	189787	107926	125963	64677.4		383.5	251383	222475	179689	163744	49136.4	28401.2
384	582579	426765	300897	263880	177366	138162	118983	117928	106537	109931	94618	83101.7	76084.3	63943.5		384	449005	266205	190083	108085	126172	64758.9		384	251753	222874	180012	164083	49207.1	28432.2
384.5	583357	427328	301294	264230	177590	138333	119139	118086	106678	110071	94742.6	83207.6	76179.3	64033.3		384.5	449707	266576	190376	108245	126381	64841.3		384.5	252125	223274	180339	164416	49278.3	28462.6
385	584134	427896	301692	264580	177816	138503	119295	118244	106820	110212	94866.8	83314.5	76273.7	64123		385	450411	266949	190669	108404	126589	64923.3		385	252495	223672	180667	164754	49352.6	28492.9
385.5	584905	428464	302092	264932	178040	138673	119450	118400	106963	110352	94990.4	83420.8	76368.4	64212.9		385.5	451118	267321	190962	108562	126795	65007.2		385.5	252865	224068	180993	165092	49424.7	28523.4
386	585681	429029	302490	265281	178267	138842	119605	118556	107105	110492	95114.7	83526.2	76462.9	64303.2		386	451824	267691	191256	108719	127004	65088.9		386	253234	224462	181319	165430	49498	28556.7
386.5	586454	429595	302889	265633	178493	139013	119760	118713	107247	110634	95239.5	83631	76557.7	64393.4		386.5	452529	268059	191550	108876	127213	65169.6		386.5	253601	224856	181642	165769	49569.4	28591
387	587226	430161	303289	265986	178719	139184	119915	118869	107389	110776	95363.2	83735.8	76652.2	64483.1		387	453231	268427	191847	109034	127423	65252.7		387	253962	225254	181965	166104	49640.9	28623.7
387.5	588003	430728	303687	266341	178945	139355	120071	119026	107530	110918	95487.1	83840.2	76747.7	64573.9		387.5	453932	268795	192146	109191	127632	65335.3		387.5	254326	225652	182294	166443	49715	28656.1
388	588782	431296	304084	266693	179172	139525	120224	119183	107670	111061	95610.6	83945.1	76843.1	64663.5		388	454632	269162	192445	109349	127843	65416.9		388	254694	226052	182615	166781	49786.5	28688.4
388.5	589561	431866	304479	267043	179397	139697	120379	119339	107811	111203	95732.9	84049.4	76937.8	64753.5		388.5	455334	269531	192743	109506	128053	65497		388.5	255065	226449	182937	167119	49860	28720.9
389	590338	432435	304876	267394	179622	139867	120533	119494	107951	111346	95855.9	84155.1	77032.3	64844		389	456036	269902	193041	109661	128262	65576.1		389	255432	226846	183259	167457	49932.5	28753.2
389.5	591118	433003	305271	267743	179848	140038	120690	119649	108093	111489	95978.5	84260.6	77126	64935		389.5	456740	270271	193341	109819	128472	65655.8		389.5	255802	227242	183584	167795	50005.6	28785.9
390	591898	433570	305667	268094	180074	140207	120845	119804	108234	111631	96101.2	84367.3	77220.2	65025.8		390	457445	270642	193639	109977	128681	65736.4		390	256172	227639	183910	168133	50077.1	28819.5
390.5	592680	434136	306066	268444	180301	140379	121001	119960	108376	111774	96224.6	84473.2	77315.6	65116.8		390.5	458153	271012	193937	110138	128892	65817.7		390.5	256539	228035	184238	168473	50149.7	28852.4
391	593462	434701	306462	268793	180529	140550	121155	120114	108518	111917	96348.3	84578.6	77410.3	65206.3		391	458863	271383	194234	110296	129105	65898.4		391	256904	228432	184562	168812	50221.4	28884.8
391.5	594244	435268	306859	269145	180756	140723	121311	120268	108660	112060	96471.9	84684.6	77505.5	65295.7		391.5	459571	271751	194531	110456	129314	65979.2		391.5	257268	228826	184884	169149	50292.1	28917.6
392	595032	435837	307255	269493	180979	140896	121468	120423	108801	112202	96596.1	84790.3	77599.5	65385.5		392	460276	272125	194829	110612	129523	66060.9		392	257632	229216	185203	169489	50365.9	28950
392.5	595820	436407	307652	269840	181206	141069	121624	120578	108941	112346	96719.1	84896.1	77693.4	65475.1		392.5	460986	272498	195130	110769	129734	66139.7		392.5	257996	229607	185526	169827	50438.6	28982.7
393	596605	436978	308052	270187	181432	141242	121780	120733	109085	112490	96843.6	85001.3	77787.2	65565.5		393	461703	272874	195430	110927	129944	66218.6		393	258362	229997	185850	170167	50512.9	29013.6
393.5	597385	437545	308450	270536	181658	141417	121937	120886	109228	112633	96967.8	85105.4	77881.6	65655.7		393.5	462417	273250	195729	111084	130155	66297.4		393.5	258731	230386	186176	170509	50585.8	29045.6
394	598164	438111	308852	270882	181885	141590	122094	121037	109370	112777	97092.2	85209.9	77976.2	65746.5		394	463124	273623	196027	111240	130368	66378		394	259096	230778	186502	170850	50660.4	29078.2
394.5	598942	438675	309250	271224	182112	141764	122251	121189	109511	112919	97216.4	85315.8	78071.4	65836.8		394.5	463824	273999	196327	111397	130580	66455.8		394.5	259459	231169	186828	171192	50736.2	29112.2
395	599717	439238	309652	271570	182339	141939	122407	121341	109653	113063	97340.8	85421.3	78166.8	65927.1		395	464524	274373	196627	111556	130791	66534.8		395	259821	231555	187151	171532	50809.4	29146.7
395.5	600495	439800	310052	271915	182567	142114	122565	121492	109796	113205	97466.1	85527	78261.1	66016.7		395.5	465234	274754	196925	111715	131001	66612		395.5	260185	231944	187475	171874	50882	29179
396	601275	440362	310452	272261	182794	142290	122722	121646	109941	113348	97591.8	85631.7	78356.3	66107.2		396	465943	275126	197225	111871	131212	66689.9		396	260550	232336	187796	172214	50955.8	29212.4
396.5	602053	440923	310851	272609	183019	142463	122880	121799	110084	113490	97716.1	85737.1	78451.6	66197.8		396.5	466653	275496	197521	112030	131423	66766.4		396.5	260922	232732	188117	172558	51028.1	29245.1
397	602834	441487	311247	272957	183244	142637	123039	121953	110227	113631	97840.4	85843.3	78546.3	66289.7		397	467364	275868	197818	112187	131635	66845.7		397	261293	233128	188441	172902	51101.5	29279
397.5	603609	442052	311643	273307	183469	142811	123197	122108	110369	113773	97965.2	85948.8	78640.9	66379.8		397.5	468077	276240	198116	112346	131848	66926.3		397.5	261662	233527	188766	173243	51176	29311.9
398	604387	442616	312043	273657	183694	142985	123356	122262	110514	113916	98090.3	86053.5	78735.7	66470.3		398	468785	276606	198415	112504	132060	67006.3		398	262030	233924	189093	173588	51249.9	29344.4
398.5	605171	443181	312440	274005	183921	143159	123514	122416	110659	114059	98214.6	86158.7	78830.3	66560.8		398.5	469493	276975	198713	112663	132273	67086.6		398.5	262401	234322	189416	173932	51326	29377.1
399	605952	443746	312836	274358	184147	143334	123674	122569	110805	114200	98339	86263.5	78924	66652.4		399	470200	277344	199011	112820	132487	67166		399	262766	234724	189744	174275	51401.8	29409.4
399.5	606735	444309	313233	274711	184372	143508	123834	122722	110949	114344	98462	86368.2	79017.7	66743.3		399.5	470911	277712	199308	112977	132700	67244.1		399.5	263138	235121	190068	174617	51476.9	29439.3
400	607518	444874	313630	275062	184598	143683	123992	122877	111096	114486	98586.1	86472.9	79111.9	66834.8		400	471626	278081	199607	113134	132911	67322.5		400	263514	235523	190395	174961	51549.2	29471.7
400.5	608300	445435	314025	275414	184820	143857	124152	123032	111242	114627	98711.8	86576.7	79206.6	66925.8		400.5	472341	278450	199905	113288	133121	67399.7		400.5	263890	235924	190719	175304	51623.3	29503
401	609082	445998	314422	275767	185043	144031	124310	123187	111389	114770	98838.2	86680.6	79300.1	67016.1		401	473057	278826	200204	113441	133331	67476.4		401	264260	236324	191043	175644	51695.7	29534.1
401.5	609868	446565	314815	276122	185267	144206	124469	123343	111536	114910	98962.5	86785.5	79394.6	67106.7		401.5	473774	279196	200505	113595	133541	67554.3		401.5	264631	236723	191370	175985	51767.6	29564.7
402	610651	447132	315206	276476	185490	144380	124628	123500	111682	115051	99086.7	86889.1	79490.1	67196.6		402	474489	279569	200805	113750	133748	67633.6		402	265004	237123	191694	176329	51840.9	29598.6
402.5	611434	447699	315599	276834	185714	144556	124785	123654	111829	115193	99211.7	86992.8	79585.3	67285.9		402.5	475205	279941	201103	113907	133961	67712.8		402.5	265387	237524	192019	176675	51914.3	29631.7
403	612218	448264	315991	277193	185940	144732	124944	123809	111977	115334	99335	87095.9	79680.3	67375.6		403	475921	280313	201399	114064	134173	67792.2		403	265767	237921	192343	177020	51984.4	29664.9
403.5	612997	448829	316382	277546	186162	144909	125102	123964	112126	115475	99459.3	87200.3	79775.4	67465.9		403.5	476639	280685	201697	114220	134384	67872.3		403.5	266150	238321	192665	177363	52057.1	29698.1
404	613775	449399	316773	277902	186383	145085	125259	124117	112274	115617	99584.7	87303.6	79870.3	67556.4		404	477361	281056	201996	114378	134595	67952.5		404	266533	238719	192987	177705	52128.8	29731.8
404.5	614547	449965	317163	278260	186603	145263	125418	124271	112423	115761	99709.7	87407	79965.5	67647.8		404.5	478087	281422	202296	114535	134805	68030.9		404.5	266913	239118	193309	178049	52200.8	29766.6
405	615317	450535	317553	278620	186824	145439	125575	124425	112572	115902	99835.3	87510.7	80060.4	67738		405	478821	281792	202599	114691	135018	68111.8		405	267295	239519	193632	178392	52274.8	29801.6
405.5	616084	451105	317944	278981	187045	145614	125732	124579	112721	116044	99961.8	87613.6	80154.9	67828.8		405.5	479557	282161	202900	114844	135228	68192.7		405.5	267674	239923	193959	178733	52349.1	29835.8
406	616850	451670	318331	279340	187264	145789	125890	124731	112871	116188	100087	87715.5	80250.7	67920.2		406	480296	282532	203202	114994	135441	68272.6		406	268053	240326	194286	179078	52422.8	29870.2
406.5	617616	452233	318718	279700	187485	145965	126048	124884	113020	116332	100212	87817.2	80346.1	68012.8		406.5	481038	282905	203508	115144	135652	68353.7		406.5	268434	240727	194612	179423	52495.7	29903.7
407	618381	452798	319108	280060	187708	146142	126206	125038	113168	116477	100339	87918.7	80441.6	68106.1		407	481774	283274	203813	115296	135868	68432.8		407	268822	241131	194940	179764	52568.8	29937.5
407.5	619142	453367	319496	280420	187929	146316	126364	125192	113316	116620	100466	88020.9	80536.5	68198.7		407.5	482504	283644	204119	115449	136081	68512.1		407.5	269216	241533	195268	180109	52642.1	29970.5
408	619901	453932	319881	280779	188151	146489	126523	125347	113464	116763	100593	88122.9	80631.6	68290.9		408	483238	284016	204425	115600	136295	68592.1		408	269609	241936	195597	180453	52715.2	30003.6
408.5	620663	454500	320266	281139	188374	146664	126681	125500	113613	116906	100719	88225.3	80727	68383.2		408.5	483973	284389	204732	115750	136507	68671.5		408.5	269998	242336	195926	180796	52790.8	30036.4
409	621420	455067	320649	281499	188594	146842	126837	125654	113762	117050	100845	88326.3	80822.1	68475.1		409	484704	284761	205042	115902	136722	68753.4		409	270383	242739	196255	181143	52864.4	30071.4
409.5	622175	455635	321032	281858	188816	147018	126994	125807	113912	117194	100972	88426.9	80916.7	68568.2		409.5	485430	285129	205350	116053	136936	68833.4		409.5	270771	243138	196586	181490	52938.8	30105
410	622932	456204	321418	282217	189037	147196	127149	125962	114058	117338	101099	88527.5	81013.1	68661.5		410	486156	285501	205660	116204	137151	68912.7		410	271158	243537	196918	181841	53012.3	30139.9
410.5	623689	456772	321803	282574	189259	147372	127305	126116	114206	117482	101224	88628.1	81108.3	68754.6		410.5	486884	285875	205972	116357	137365	68993.5		410.5	271545	243933	197249	182189	53083.9	30173
411	624444	457343	322191	282930	189479	147549	127458	126269	114355	117627	101351	88728.2	81203.7	68847		411	487609	286242	206282	116513	137579	69073.6		411	271932	244333	197578	182540	53154.4	30205
411.5	625200	457909	322579	283289	189699	147726	127613	126424	114504	117770	101477	88828.3	81299.2	68939		411.5	488338	286607	206590	116667	137794	69156.7		411.5	272327	244737	197910	182889	53226.5	30237.3
412	625956	458474	322969	283648	189921	147903	127768	126578	114651	117915	101603	88929	81394.3	69031.7		412	489065	286977	206898	116822	138010	69237.8		412	272725	245137	198244	183239	53299.5	30270.7
412.5	626712	459039	323357	284003	190143	148080	127923	126731	114800	118058	101729	89030.7	81489.8	69125.2		412.5	489796	287352	207204	116974	138227	69320.5		412.5	273120	245541	198576	183589	53372.8	30305.3
413	627467	459604	323744	284359	190365	148257	128077	126884	114947	118203	101856	89131.7	81586.8	69216.6		413	490524	287727	207510	117128	138442	69401.2		413	273513	245947	198908	183938	53444.7	30338.7
413.5	628219	460172	324134	284715	190589	148433	128233	127038	115095	118347	101983	89233.9	81683.3	69308.6		413.5	491255	288098	207816	117281	138655	69482.9		413.5	273904	246355	199238	184290	53518.1	30372.4
414	628969	460738	324523	285072	190808	148611	128389	127191	115245	118490	102110	89337.7	81779.2	69400.3		414	491986	288469	208119	117435	138870	69563.3		414	274294	246760	199571	184641	53589.9	30407.1
414.5	629716	461306	324913	285428	191031	148789	128544	127348	115392	118634	102237	89440.7	81873.7	69490.7		414.5	492712	288844	208421	117588	139086	69645.4		414.5	274686	247164	199907	184990	53663.3	30440.7
415	630465	461876	325301	285784	191253	148966	128701	127504	115539	118777	102363	89543.7	81968.2	69581.2		415	493440	289215	208725	117742	139302	69728.1		415	275081	247571	200240	185341	53735.5	30471.6
415.5	631213	462443	325691	286140	191474	149143	128856	127658	115686	118918	102491	89646.8	82062.3	69672.2		415.5	494172	289589	209030	117896	139517	69811.5		415.5	275481	247980	200570	185694	53807.7	30504.6
416	631968	463009	326080	286495	191698	149322	129013	127813	115834	119062	102616	89750.6	82155.8	69763		416	494908	289963	209334	118052	139733	69893.3		416	275884	248388	200896	186049	53880.3	30537.5
416.5	632725	463575	326467	286849	191919	149500	129168	127969	115979	119205	102743	89854.6	82250.2	69853.6		416.5	495638	290335	209642	118208	139948	69972.3		416.5	276289	248798	201228	186402	53953.6	30569.7
417	633477	464141	326849	287203	192140	149675	129324	128125	116126	119347	102868	89959.1	82343.6	69945.3		417	496364	290708	209948	118365	140160	70052.4		417	276694	249208	201561	186754	54025.9	30601.7
417.5	634233	464706	327234	287556	192361	149853	129480	128280	116272	119489	102994	90064.5	82438	70035.4		417.5	497089	291075	210254	118524	140374	70131.8		417.5	277102	249618	201895	187107	54098.7	30632.2
418	634989	465268	327620	287908	192582	150030	129638	128434	116420	119631	103120	90170.3	82533.3	70125.8		418	497818	291438	210559	118682	140586	70211.4		418	277511	250022	202224	187460	54171.2	30663.8
418.5	635743	465831	328004	288265	192804	150205	129795	128587	116567	119773	103245	90275.4	82628.3	70215.4		418.5	498554	291803	210868	118841	140799	70291.7		418.5	277922	250428	202552	187816	54244.3	30694.9
419	636496	466392	328388	288617	193023	150380	129952	128741	116714	119916	103371	90379.7	82723.9	70306		419	499291	292160	211176	119000	141013	70373.6		419	278329	250836	202880	188173	54318.8	30728.1
419.5	637248	466957	328774	288972	193244	150557	130109	128895	116861	120058	103497	90484.9	82818.5	70397.1		419.5	500031	292521	211483	119159	141227	70455.7		419.5	278740	251239	203209	188528	54392.8	30760.7
420	638000	467519	329159	289328	193465	150732	130266	129050	117006	120202	103624	90589.3	82913.4	70488.2		420	500775	292884	211793	119317	141442	70538.9		420	279149	251643	203541	188882	54466.8	30794.8
420.5	638757	468080	329542	289685	193687	150909	130423	129204	117152	120345	103750	90694	83006.6	70578.7		420.5	501527	293245	212101	119477	141656	70620.3		420.5	279553	252049	203873	189238	54540.1	30828.5
421	639518	468644	329925	290042	193908	151087	130581	129359	117298	120490	103876	90797.5	83101.1	70669.2		421	502276	293616	212408	119636	141871	70702.5		421	279960	252454	204204	189594	54615	30862.7
421.5	640278	469205	330309	290399	194128	151261	130740	129514	117442	120635	104001	90902	83196.8	70761.4		421.5	503023	293984	212714	119795	142083	70783.8		421.5	280364	252860	204533	189949	54690	30896.2
422	641040	469769	330692	290759	194349	151438	130898	129669	117587	120779	104127	91006.2	83292.3	70853.1		422	503774	294349	213023	119954	142296	70867.6		422	280767	253269	204865	190303	54767	30929.2
422.5	641804	470334	331075	291115	194570	151615	131057	129825	117731	120923	104254	91109.4	83387	70944.1		422.5	504532	294715	213332	120116	142512	70950.9		422.5	281166	253679	205196	190658	54840.5	30962.5
423	642572	470900	331460	291473	194790	151791	131214	129980	117877	121066	104379	91213.9	83482.1	71036.5		423	505290	295077	213641	120278	142725	71034.6		423	281561	254086	205524	191017	54916.6	30995.4
423.5	643340	471467	331844	291830	195009	151967	131373	130135	118022	121211	104506	91317.7	83578.6	71127.8		423.5	506046	295443	213951	120439	142940	71117.1		423.5	281959	254494	205853	191376	54991.1	31028.5
424	644107	472038	332229	292188	195228	152142	131531	130288	118167	121355	104632	91420.8	83674.7	71219.6		424	506808	295805	214260	120598	143156	71199.8		424	282358	254903	206182	191737	55066.6	31059.6
424.5	644875	472609	332615	292547	195450	152316	131688	130440	118312	121498	104758	91524.3	83770.4	71311.9		424.5	507568	296165	214570	120757	143369	71280.4		424.5	282755	255313	206511	192095	55144.3	31092.4
425	645641	473175	333005	292905	195671	152492	131847	130594	118455	121643	104885	91627.3	83866.2	71404.9		425	508324	296525	214872	120916	143585	71359.7		425	283152	255721	206841	192455	55221	31125.3
425.5	646415	473738	333393	293265	195888	152670	132004	130748	118600	121786	105009	91730.1	83962	71497.2		425.5	509074	296892	215178	121076	143801	71439.9		425.5	283550	256132	207176	192818	55297.3	31156
426	647186	474302	333781	293624	196107	152847	132161	130904	118744	121930	105135	91832.4	84059.7	71589.5		426	509829	297256	215483	121241	144016	71518		426	283946	256542	207512	193180	55374.1	31188.1
426.5	647953	474870	334170	293983	196328	153023	132319	131059	118891	122073	105259	91934.3	84157.5	71680.5		426.5	510588	297620	215784	121403	144230	71597.9		426.5	284339	256955	207849	193542	55451.6	31221.3
427	648725	475436	334561	294344	196549	153199	132476	131215	119035	122216	105384	92037.2	84255.1	71772.4		427	511347	297980	216085	121563	144446	71679.2		427	284736	257364	208187	193904	55527	31255.8
427.5	649493	476002	334951	294707	196767	153377	132634	131368	119182	122360	105508	92140.2	84352.8	71865.7		427.5	512107	298346	216387	121726	144659	71759.8		427.5	285132	257772	208523	194271	55604.3	31290.3
428	650261	476570	335345	295070	196989	153551	132793	131521	119327	122505	105632	92243.8	84450	71957.2		428	512868	298714	216687	121890	144872	71840.6		428	285527	258180	208859	194638	55681.6	31324.6
428.5	651033	477141	335738	295433	197211	153726	132951	131675	119471	122649	105756	92346.6	84546.8	72049.6		428.5	513630	299085	216991	122052	145088	71922.2		428.5	285921	258585	209194	195000	55759	31358.2
429	651805	477710	336132	295795	197432	153902	133109	131828	119617	122792	105880	92449.6	84642.4	72142.9		429	514395	299453	217297	122215	145304	72003.7		429	286317	258993	209528	195369	55836.1	31391
429.5	652578	478281	336525	296154	197654	154077	133267	131979	119762	122936	106003	92552.9	84738.9	72235.1		429.5	515155	299825	217601	122379	145520	72085		429.5	286706	259399	209871	195737	55914.4	31424.2
430	653352	478854	336918	296512	197875	154250	133425	132133	119907	123080	106126	92657.2	84836.1	72327.4		430	515919	300191	217904	122545	145735	72163.7		430	287093	259806	210211	196104	55989.8	31456.3
430.5	654124	479429	337314	296868	198096	154425	133584	132287	120053	123225	106246	92761.5	84933.3	72419.8		430.5	516684	300555	218209	122709	145951	72242.8		430.5	287476	260206	210550	196471	56065.8	31489.5
431	654891	480002	337708	297223	198315	154602	133741	132440	120198	123369	106368	92864.5	85029.2	72511.9		431	517451	300919	218512	122875	146168	72321.6		431	287859	260611	210889	196840	56142.6	31523.2
431.5	655663	480579	338103	297578	198535	154776	133898	132596	120344	123512	106492	92968.7	85125.2	72604.1		431.5	518217	301283	218817	123040	146385	72401.1		431.5	288244	261016	211228	197207	56219.3	31556.8
432	656433	481158	338498	297931	198756	154947	134055	132750	120489	123656	106614	93072	85221.2	72695.4		432	518986	301649	219114	123206	146600	72480.4		432	288624	261421	211564	197574	56296.6	31590.4
432.5	657212	481734	338890	298286	198975	155120	134214	132905	120634	123799	106737	93176.7	85317.7	72787.1		432.5	519753	302011	219412	123371	146816	72557		432.5	289011	261826	211902	197939	56374.1	31624.6
433	657987	482313	339284	298643	199195	155293	134375	133059	120780	123942	106861	93281.1	85415.2	72877.8		433	520522	302366	219713	123535	147032	72631.9		433	289396	262232	212241	198305	56451.4	31657.2
433.5	658761	482895	339675	298996	199417	155466	134533	133213	120924	124086	106983	93384.7	85512.3	72969.3		433.5	521289	302720	220012	123698	147247	72708.6		433.5	289786	262635	212583	198674	56529.8	31690.1
434	659541	483474	340069	299349	199638	155640	134692	133368	121068	124229	107106	93489.7	85609.3	73060.4		434	522065	303070	220313	123861	147463	72786.4		434	290175	263040	212925	199042	56605.8	31723
434.5	660317	484055	340463	299703	199861	155816	134851	133524	121214	124372	107227	93594.5	85705.1	73152.4		434.5	522847	303422	220620	124022	147677	72866.2		434.5	290562	263443	213269	199409	56683.8	31757
435	661099	484634	340853	300056	200084	155989	135008	133681	121360	124514	107349	93699.9	85801.8	73243.5		435	523628	303774	220927	124184	147891	72945.7		435	290947	263849	213611	199778	56760.2	31789.8
435.5	661883	485212	341245	300409	200307	156163	135166	133837	121507	124657	107470	93804.2	85899.5	73335.1		435.5	524404	304122	221234	124347	148107	73025.8		435.5	291333	264254	213954	200147	56837.8	31823.8
436	662659	485789	341640	300760	200527	156338	135324	133991	121654	124799	107593	93910.5	85995.8	73427.6		436	525182	304469	221545	124512	148323	73105.7		436	291714	264658	214295	200516	56914.9	31858.4
436.5	663437	486372	342037	301110	200748	156512	135483	134143	121803	124942	107715	94015.4	86091.3	73519.1		436.5	525960	304815	221855	124680	148540	73184.9		436.5	292091	265064	214635	200887	56989.8	31891.4
437	664212	486950	342431	301461	200967	156686	135642	134298	121949	125086	107838	94119.7	86188.2	73611.4		437	526736	305164	222159	124847	148759	73264.3		437	292466	265470	214980	201257	57066.3	31927.1
437.5	664985	487526	342822	301809	201191	156861	135799	134451	122097	125227	107961	94224.2	86285.6	73703.3		437.5	527512	305508	222465	125014	148976	73343.3		437.5	292845	265879	215324	201630	57141.2	31960.8
438	665763	488102	343211	302158	201411	157035	135955	134604	122244	125367	108084	94329	86382	73794.8		438	528288	305845	222770	125182	149190	73420.4		438	293228	266288	215665	202002	57216.6	31994
438.5	666539	488684	343602	302507	201632	157207	136113	134757	122393	125507	108209	94433.1	86478.8	73886.6		438.5	529066	306190	223072	125350	149408	73499.1		438.5	293609	266693	216008	202373	57291.7	32025.8
439	667311	489265	343992	302855	201852	157380	136270	134909	122541	125648	108332	94537.5	86575.8	73977.3		439	529839	306536	223376	125516	149626	73577.5		439	293997	267103	216355	202740	57367	32059.9
439.5	668088	489844	344384	303204	202074	157552	136430	135063	122688	125789	108456	94641	86672.1	74069.5		439.5	530616	306884	223680	125682	149842	73655.9		439.5	294379	267514	216702	203111	57440.6	32092.6
440	668863	490420	344778	303555	202296	157722	136588	135216	122835	125930	108578	94743.7	86768.3	74161.7		440	531393	307238	223982	125848	150055	73731.5		440	294757	267930	217047	203485	57517	32127.4
440.5	669635	490993	345174	303906	202519	157895	136748	135370	122981	126073	108701	94846.6	86863.9	74252.6		440.5	532171	307587	224287	126016	150269	73807.7		440.5	295140	268344	217391	203860	57594.3	32161.9
441	670403	491569	345567	304256	202742	158067	136906	135522	123129	126216	108823	94950.2	86961.8	74344.8		441	532953	307932	224592	126183	150479	73883.5		441	295525	268760	217738	204233	57670.7	32194.2
441.5	671171	492141	345960	304603	202963	158238	137064	135678	123278	126358	108946	95052.1	87057.8	74437.4		441.5	533731	308278	224898	126351	150692	73961.3		441.5	295908	269175	218084	204610	57748.2	32229.4
442	671945	492713	346351	304951	203186	158412	137223	135831	123427	126500	109069	95154.6	87154	74529.1		442	534510	308624	225203	126516	150903	74039.6		442	296289	269590	218428	204986	57823.3	32262.1
442.5	672720	493278	346746	305302	203407	158584	137381	135988	123576	126643	109193	95256	87249.6	74620.7		442.5	535286	308965	225512	126680	151117	74119.4		442.5	296669	270004	218768	205359	57899.8	32296.5
443	673496	493845	347139	305653	203629	158755	137538	136146	123725	126787	109315	95358.3	87347.3	74712		443	536068	309307	225818	126846	151329	74198.1		443	297048	270424	219110	205732	57976.9	32330
443.5	674270	494414	347533	306004	203852	158926	137695	136302	123874	126930	109440	95459.5	87445.4	74803.8		443.5	536854	309648	226128	127010	151539	74276.1		443.5	297425	270840	219451	206108	58053.7	32363.6
444	675041	494981	347929	306353	204076	159096	137853	136458	124023	127073	109565	95561.8	87542.5	74896.9		444	537642	309992	226439	127174	151751	74355.5		444	297806	271265	219792	206483	58131.4	32397.3
444.5	675814	495547	348320	306701	204300	159266	138010	136614	124173	127216	109690	95664.6	87639.8	74989.7		444.5	538427	310332	226750	127337	151963	74434.2		444.5	298184	271684	220137	206854	58208.2	32431.7
445	676590	496113	348713	307050	204526	159435	138167	136769	124322	127359	109816	95766.2	87736.9	75083.2		445	539213	310669	227060	127502	152171	74511.1		445	298567	272098	220478	207228	58284.7	32464.8
445.5	677366	496675	349106	307399	204750	159605	138326	136925	124474	127499	109939	95867.9	87834.5	75175.9		445.5	539996	311002	227368	127669	152380	74589.7		445.5	298951	272510	220819	207601	58362	32498.7
446	678143	497239	349500	307747	204975	159777	138484	137081	124627	127640	110063	95969.3	87931.2	75268.9		446	540783	311339	227677	127835	152587	74666.3		446	299332	272924	221161	207978	58438.1	32534.3
446.5	678917	497805	349893	308096	205199	159949	138644	137236	124779	127782	110189	96072.2	88029.2	75361.2		446.5	541571	311676	227985	128002	152800	74744		446.5	299718	273335	221507	208354	58518.1	32567.5
447	679690	498369	350290	308446	205422	160120	138803	137390	124929	127924	110314	96174	88126.8	75451.8		447	542353	312021	228293	128166	153013	74824.1		447	300102	273753	221852	208731	58599.2	32601.5
447.5	680461	498929	350686	308794	205645	160290	138964	137545	125081	128067	110437	96276.3	88224.7	75543.7		447.5	543144	312370	228606	128331	153226	74902.6		447.5	300491	274169	222194	209108	58679.6	32635.8
448	681235	499494	351082	309145	205869	160462	139122	137700	125231	128209	110563	96379.7	88323.4	75635.2		448	543928	312713	228910	128499	153436	74982.3		448	300878	274585	222538	209480	58761.3	32669.4
448.5	682008	500059	351481	309495	206093	160633	139280	137856	125381	128350	110688	96481.7	88421.6	75726.8		448.5	544710	313056	229212	128667	153647	75060.1		448.5	301261	274996	222883	209857	58840.8	32701.6
449	682775	500632	351880	309847	206315	160803	139438	138012	125530	128491	110813	96583	88518.5	75819.4		449	545486	313397	229516	128833	153856	75138.2		449	301646	275409	223231	210235	58921.7	32736.5
449.5	683540	501202	352279	310198	206541	160973	139596	138167	125682	128634	110939	96686.1	88615.5	75910.8		449.5	546260	313737	229818	128999	154069	75216		449.5	302021	275822	223575	210608	59003.8	32773.1
450	684302	501773	352676	310550	206768	161144	139753	138322	125832	128777	111065	96790.1	88712.2	76001		450	547041	314076	230122	129163	154279	75295.7		450	302399	276235	223922	210986	59086.8	32808.2
450.5	685067	502343	353069	310902	206994	161311	139910	138478	125984	128916	111191	96892.6	88808	76092.5		450.5	547818	314417	230426	129326	154492	75373.2		450.5	302777	276649	224267	211362	59171.3	32844.7
451	685831	502914	353463	311252	207218	161480	140068	138635	126135	129058	111317	96995.2	88905.5	76183.9		451	548592	314756	230732	129491	154708	75451.7		451	303162	277064	224611	211739	59252.3	32879.2
451.5	686594	503484	353854	311596	207443	161648	140225	138792	126287	129200	111442	97097.3	89002.2	76275.5		451.5	549374	315099	231038	129653	154922	75530.1		451.5	303542	277480	224954	212111	59332.3	32910.2
452	687350	504053	354245	311941	207668	161814	140383	138948	126438	129342	111567	97199.6	89099.1	76366.1		452	550155	315432	231342	129820	155138	75609.1		452	303925	277895	225297	212485	59412.7	32942
452.5	688111	504622	354638	312282	207891	161979	140537	139103	126587	129485	111693	97302.7	89196	76457.3		452.5	550936	315773	231653	129987	155355	75687.8		452.5	304304	278312	225640	212859	59494.4	32973.3
453	688867	505190	355033	312622	208113	162145	140693	139259	126735	129628	111817	97405.3	89293.7	76546.9		453	551718	316108	231961	130152	155570	75768.7		453	304679	278731	225983	213233	59577.2	33006.4
453.5	689621	505765	355427	312962	208335	162310	140848	139415	126883	129771	111940	97507.9	89391.6	76636.7		453.5	552500	316445	232268	130316	155785	75848.4		453.5	305064	279156	226328	213611	59659.2	33038.5
454	690379	506342	355823	313300	208559	162475	141003	139571	127030	129914	112064	97611.3	89489.2	76726.6		454	553282	316781	232583	130481	155996	75926.3		454	305442	279577	226672	213990	59741	33070.9
454.5	691133	506916	356220	313636	208781	162638	141161	139724	127177	130056	112188	97714.3	89587.1	76817.3		454.5	554062	317116	232898	130644	156204	76005.9		454.5	305822	279992	227019	214372	59823.9	33104.9
455	691885	507498	356618	313978	209001	162805	141317	139877	127326	130199	112312	97815	89684.8	76908.1		455	554839	317449	233210	130807	156413	76084.8		455	306208	280411	227363	214748	59906.4	33137.8
455.5	692639	508074	357014	314315	209219	162970	141474	140031	127473	130339	112437	97918.4	89782	76998.5		455.5	555606	317780	233516	130969	156621	76166.6		455.5	306594	280830	227703	215128	59987.1	33171.7
456	693395	508650	357411	314654	209438	163135	141631	140184	127621	130481	112560	98022	89879.3	77087.8		456	556379	318113	233821	131133	156828	76245.1		456	306974	281249	228043	215506	60069.3	33206.1
456.5	694148	509224	357807	314991	209659	163301	141785	140338	127769	130622	112684	98125.4	89976.3	77177.2		456.5	557150	318446	234128	131299	157032	76323.4		456.5	307353	281670	228382	215885	60151.7	33241.4
457	694903	509799	358205	315331	209879	163467	141941	140490	127916	130763	112809	98229.5	90072.7	77266.7		457	557926	318776	234438	131462	157241	76400.7		457	307734	282088	228721	216263	60233.8	33274.2
457.5	695659	510379	358601	315671	210099	163632	142097	140642	128062	130903	112935	98332.6	90170.2	77357		457.5	558706	319103	234749	131627	157448	76480.5		457.5	308116	282508	229065	216640	60317.4	33307
458	696417	510959	359000	316009	210321	163800	142250	140796	128211	131043	113061	98437.1	90267.5	77447.3		458	559489	319438	235055	131795	157657	76561.3		458	308504	282932	229404	217014	60402.3	33341.3
458.5	697175	511538	359395	316350	210544	163963	142403	140951	128359	131183	113188	98539.6	90365.5	77537.2		458.5	560273	319773	235363	131960	157868	76641.6		458.5	308888	283354	229742	217389	60486.4	33377.2
459	697937	512117	359795	316692	210766	164126	142557	141108	128509	131325	113314	98641.9	90464.1	77626.6		459	561056	320110	235671	132127	158079	76724.4		459	309277	283777	230079	217764	60566.9	33409.3
459.5	698697	512698	360195	317029	210988	164290	142711	141262	128656	131465	113441	98745.1	90562.9	77716.5		459.5	561843	320440	235978	132293	158292	76806.8		459.5	309665	284199	230415	218144	60648.8	33443.2
460	699461	513277	360593	317368	211213	164454	142865	141415	128804	131606	113568	98846.7	90660.8	77805.8		460	562618	320775	236286	132460	158506	76888.3		460	310059	284623	230751	218526	60729	33476.6
460.5	700227	513852	360992	317710	211438	164619	143019	141567	128952	131746	113695	98947.1	90759.2	77895.2		460.5	563395	321109	236596	132627	158721	76967.3		460.5	310449	285044	231085	218905	60812.4	33510.2
461	700994	514425	361393	318050	211661	164784	143173	141721	129100	131888	113822	99048.2	90857.6	77984.3		461	564174	321442	236907	132792	158934	77047.4		461	310842	285463	231422	219288	60894.9	33543.6
461.5	701757	514997	361792	318391	211883	164949	143325	141874	129249	132031	113951	99149.4	90954.9	78071.9		461.5	564952	321777	237220	132959	159144	77127		461.5	311232	285881	231751	219671	60976.6	33576.5
462	702516	515568	362189	318738	212108	165112	143480	142028	129397	132173	114077	99250.6	91050.6	78159.4		462	565731	322107	237532	133127	159358	77208.9		462	311620	286303	232086	220054	61059.6	33609.3
462.5	703282	516141	362586	319083	212332	165278	143634	142180	129546	132317	114205	99352	91147.9	78247.3		462.5	566507	322444	237844	133296	159574	77290.3		462.5	312006	286722	232422	220434	61142	33642.5
463	704047	516714	362984	319427	212554	165442	143790	142333	129693	132460	114332	99454.8	91244.4	78336.2		463	567282	322782	238160	133466	159790	77370.6		463	312390	287143	232756	220815	61225.4	33677
463.5	704814	517281	363384	319770	212776	165605	143946	142486	129842	132602	114457	99556.6	91342.4	78422.7		463.5	568073	323120	238475	133638	160004	77450.2		463.5	312772	287561	233093	221195	61310.5	33710.7
464	705584	517849	363784	320111	212997	165768	144101	142637	129993	132743	114584	99660.4	91440.1	78510.4		464	568869	323454	238787	133811	160222	77529.9		464	313157	287981	233429	221575	61394.3	33745.2
464.5	706354	518420	364184	320451	213220	165931	144256	142791	130141	132884	114709	99761.9	91538.1	78599.6		464.5	569664	323789	239101	133983	160441	77610.6		464.5	313547	288405	233768	221959	61475.4	33780
465	707124	518990	364585	320792	213441	166094	144412	142943	130290	133025	114834	99863.2	91636.1	78689.2		465	570448	324119	239412	134152	160656	77688.5		465	313942	288830	234108	222344	61558	33814.9
465.5	707892	519554	364989	321134	213664	166259	144568	143097	130439	133167	114960	99963.3	91733.2	78777.9		465.5	571230	324454	239722	134322	160871	77767.7		465.5	314338	289255	234450	222733	61638.8	33848.2
466	708665	520124	365390	321476	213884	166423	144722	143249	130588	133310	115086	100063	91830.7	78868		466	572019	324790	240034	134495	161087	77848.9		466	314736	289679	234793	223121	61717.2	33879
466.5	709436	520696	365790	321818	214104	166587	144879	143404	130739	133451	115212	100165	91929.6	78956.7		466.5	572798	325126	240347	134669	161303	77927.2		466.5	315135	290101	235133	223508	61797.6	33910.7
467	710213	521266	366190	322157	214322	166751	145035	143557	130890	133592	115337	100267	92026.9	79046.4		467	573583	325463	240660	134843	161522	78007.2		467	315535	290520	235478	223897	61881	33943.3
467.5	710992	521840	366591	322501	214544	166914	145190	143709	131039	133734	115462	100368	92123.1	79136.1		467.5	574364	325796	240973	135016	161740	78086.6		467.5	315936	290938	235823	224287	61962.2	33977.2
468	711767	522408	366992	322842	214764	167078	145343	143861	131188	133877	115590	100469	92219.5	79225.2		468	575144	326133	241284	135190	161962	78165.6		468	316337	291357	236170	224679	62044.5	34011.7
468.5	712545	522976	367393	323186	214983	167242	145497	144014	131337	134019	115717	100570	92317.7	79313.8		468.5	575921	326469	241595	135363	162182	78244.5		468.5	316738	291776	236509	225070	62127.8	34043.5
469	713324	523541	367792	323527	215203	167405	145651	144167	131486	134160	115845	100669	92415.9	79402.8		469	576690	326799	241910	135539	162402	78321.2		469	317136	292194	236850	225460	62210.1	34077.2
469.5	714101	524108	368193	323870	215421	167567	145807	144317	131634	134301	115974	100769	92513.5	79492.4		469.5	577467	327129	242224	135713	162625	78400.4		469.5	317539	292615	237195	225849	62290.2	34111.3
470	714879	524680	368592	324210	215642	167727	145964	144470	131784	134440	116104	100868	92609.9	79580.9		470	578246	327462	242538	135885	162849	78480.7		470	317940	293027	237538	226239	62373	34143.1
470.5	715658	525249	368992	324553	215860	167885	146122	144621	131933	134581	116232	100968	92707	79668.5		470.5	579032	327795	242852	136057	163074	78559.9		470.5	318345	293440	237882	226632	62453.6	34175.4
471	716436	525820	369391	324895	216078	168044	146277	144773	132082	134720	116363	101067	92804.5	79757.1		471	579816	328132	243166	136229	163298	78638.6		471	318743	293857	238226	227024	62534.6	34208
471.5	717208	526386	369788	325237	216296	168206	146432	144925	132232	134861	116492	101168	92902.9	79846.9		471.5	580606	328468	243480	136401	163521	78712.8		471.5	319142	294276	238572	227418	62616.2	34241.6
472	717984	526953	370187	325581	216513	168366	146590	145077	132382	135003	116619	101268	92999.3	79936.7		472	581391	328804	243792	136574	163745	78789.2		472	319544	294700	238917	227808	62698.6	34275.5
472.5	718762	527518	370586	325926	216732	168525	146746	145230	132534	135143	116747	101367	93096.7	80026.2		472.5	582176	329140	244103	136746	163968	78865		472.5	319943	295125	239263	228206	62782.3	34310.2
473	719541	528082	370983	326271	216950	168684	146900	145382	132685	135283	116875	101466	93194.7	80115.3		473	582962	329486	244417	136920	164191	78941		473	320345	295552	239608	228598	62863.9	34344.2
473.5	720325	528646	371382	326613	217167	168842	147056	145536	132837	135421	117002	101564	93292.3	80206.4		473.5	583742	329832	244734	137094	164416	79016.8		473.5	320746	295980	239952	228989	62946.8	34378.4
474	721109	529211	371777	326955	217381	169002	147210	145689	132987	135562	117130	101663	93390.1	80296.8		474	584528	330176	245052	137269	164638	79092.4		474	321152	296402	240296	229380	63033.8	34413.9
474.5	721893	529779	372171	327300	217597	169163	147363	145842	133138	135702	117258	101763	93487.4	80387.6		474.5	585316	330518	245371	137444	164864	79168.7		474.5	321555	296831	240645	229774	63121.1	34447.4
475	722668	530346	372564	327644	217815	169325	147518	145996	133290	135843	117386	101863	93585.8	80479		475	586094	330863	245691	137620	165088	79244.1		475	321962	297260	240997	230169	63208.6	34481.9
475.5	723443	530917	372957	327990	218032	169489	147672	146149	133441	135986	117512	101964	93683	80570.6		475.5	586860	331203	246014	137796	165311	79319.8		475.5	322372	297686	241345	230563	63295	34515.6
476	724215	531489	373352	328337	218249	169650	147828	146301	133591	136129	117640	102066	93780.8	80661.8		476	587631	331547	246331	137971	165532	79395.5		476	322785	298114	241689	230958	63378.5	34549.6
476.5	724991	532057	373748	328683	218463	169812	147981	146454	133742	136270	117766	102166	93879.2	80752.6		476.5	588400	331891	246648	138146	165757	79474.9		476.5	323194	298546	242038	231352	63461	34582.2
477	725766	532629	374144	329027	218677	169976	148135	146607	133894	136412	117893	102266	93976.6	80843.9		477	589171	332232	246961	138323	165981	79554.1		477	323603	298974	242389	231746	63545	34615.8
477.5	726545	533200	374539	329372	218892	170135	148288	146762	134043	136555	118021	102365	94074.6	80934.2		477.5	589946	332573	247277	138500	166203	79634.4		477.5	324020	299400	242736	232137	63626.7	34650.9
478	727321	533768	374938	329716	219110	170294	148440	146915	134193	136697	118148	102465	94173.4	81024.4		478	590726	332914	247596	138676	166428	79713.3		478	324438	299830	243083	232528	63711	34684.9
478.5	728096	534337	375336	330060	219325	170452	148593	147068	134343	136838	118275	102564	94272.5	81114.5		478.5	591507	333254	247916	138853	166651	79792.6		478.5	324860	300256	243429	232919	63795.8	34718
479	728877	534907	375730	330404	219540	170613	148746	147223	134493	136978	118405	102663	94370.6	81204.2		479	592288	333587	248234	139030	166875	79870.6		479	325281	300688	243781	233315	63880.9	34751.5
479.5	729658	535476	376125	330746	219754	170771	148899	147377	134642	137119	118533	102761	94470	81293.2		479.5	593069	333923	248559	139207	167100	79946.7		479.5	325696	301118	244134	233713	63966	34787.8
480	730442	536045	376520	331089	219970	170931	149052	147531	134793	137260	118662	102861	94569.6	81382		480	593849	334258	248883	139383	167326	80024.2		480	326112	301544	244486	234106	64049.5	34823.5
480.5	731224	536619	376916	331434	220189	171092	149203	147685	134945	137400	118792	102960	94667.8	81471.2		480.5	594627	334589	249204	139558	167552	80100.9		480.5	326524	301972	244842	234498	64131	34859
481	732005	537197	377306	331781	220405	171248	149357	147842	135100	137540	118921	103060	94767.4	81560.2		481	595401	334925	249534	139733	167779	80177.5		481	326933	302401	245198	234891	64213.3	34894
481.5	732796	537778	377700	332128	220618	171406	149510	147997	135255	137679	119050	103160	94866.7	81649.4		481.5	596172	335259	249861	139910	168005	80253.7		481.5	327344	302827	245554	235281	64296.6	34929.4
482	733588	538357	378095	332473	220834	171561	149663	148154	135410	137817	119178	103260	94963.6	81739.9		482	596946	335596	250193	140085	168230	80330.2		482	327753	303254	245910	235671	64378.8	34964.9
482.5	734376	538933	378493	332818	221053	171715	149815	148307	135565	137956	119308	103359	95060.7	81830.3		482.5	597720	335932	250528	140257	168455	80406.5		482.5	328165	303678	246264	236064	64461.7	34999.7
483	735167	539510	378890	333163	221272	171871	149965	148459	135719	138095	119438	103458	95157.7	81920.3		483	598504	336272	250862	140431	168678	80483.7		483	328578	304101	246620	236456	64545.5	35032.4
483.5	735952	540086	379284	333511	221490	172025	150117	148614	135871	138234	119567	103557	95255.2	82010.9		483.5	599289	336608	251197	140604	168901	80560		483.5	328989	304515	246973	236847	64629	35068.4
484	736736	540660	379681	333857	221706	172181	150269	148769	136024	138371	119698	103658	95352.4	82102.2		484	600071	336948	251529	140777	169126	80636.9		484	329398	304935	247330	237244	64711.6	35103
484.5	737514	541231	380080	334200	221923	172337	150420	148927	136175	138510	119827	103756	95449	82193.2		484.5	600845	337290	251861	140950	169347	80713.5		484.5	329812	305354	247688	237636	64794.7	35137.1
485	738290	541805	380483	334544	222140	172494	150572	149080	136328	138646	119955	103854	95546.2	82285.2		485	601621	337633	252190	141124	169573	80791.3		485	330231	305772	248044	238034	64881.2	35172.2
485.5	739061	542376	380883	334890	222358	172652	150725	149234	136483	138784	120085	103952	95642.7	82375.3		485.5	602395	337984	252520	141296	169796	80867.5		485.5	330647	306191	248401	238427	64965.5	35207
486	739838	542945	381283	335236	222574	172806	150878	149389	136636	138921	120215	104047	95740.1	82465.9		486	603164	338336	252854	141468	170023	80942.2		486	331069	306615	248754	238822	65048.7	35241.7
486.5	740617	543518	381686	335582	222789	172962	151031	149542	136790	139059	120346	104144	95837.2	82556.1		486.5	603929	338684	253189	141642	170247	81017.4		486.5	331490	307034	249113	239220	65134.6	35277.5
487	741393	544091	382085	335928	223004	173118	151183	149696	136945	139198	120475	104240	95931.7	82646.1		487	604699	339032	253527	141817	170471	81091.8		487	331905	307449	249471	239616	65220.3	35312.6
487.5	742172	544664	382484	336278	223224	173277	151334	149851	137099	139337	120603	104337	96028.2	82736.3		487.5	605465	339391	253859	141994	170694	81166.3		487.5	332316	307867	249830	240013	65308	35346.1
488	742945	545240	382879	336623	223442	173431	151484	150005	137251	139478	120731	104433	96124.4	82826.2		488	606234	339755	254196	142168	170919	81238.9		488	332729	308292	250192	240408	65394	35379.7
488.5	743725	545814	383271	336970	223658	173589	151637	150161	137404	139618	120862	104531	96220.5	82916.7		488.5	606995	340118	254529	142343	171144	81311.5		488.5	333147	308714	250549	240802	65480.6	35414
489	744505	546384	383663	337313	223876	173746	151788	150318	137557	139757	120989	104630	96318	83006.2		489	607753	340475	254863	142519	171369	81381.1		489	333555	309139	250906	241193	65568.4	35449.7
489.5	745288	546958	384055	337654	224093	173903	151935	150476	137709	139897	121118	104727	96414.8	83094.9		489.5	608506	340832	255198	142696	171592	81454.6		489.5	333964	309559	251263	241583	65651.8	35486.2
490	746072	547533	384450	337996	224310	174060	152082	150634	137861	140037	121246	104825	96511.5	83184.2		490	609272	341182	255535	142871	171816	81528.4		490	334377	309983	251616	241976	65737.5	35521.7
490.5	746857	548111	384843	338341	224527	174216	152230	150791	138013	140177	121374	104923	96607.4	83273.2		490.5	610034	341534	255873	143048	172040	81603		490.5	334783	310410	251971	242371	65821.1	35558.5
491	747644	548692	385239	338680	224746	174373	152379	150947	138164	140321	121503	105021	96701.4	83362.5		491	610795	341894	256205	143227	172266	81677.1		491	335191	310833	252331	242766	65907.7	35594.4
491.5	748432	549268	385638	339018	224963	174529	152529	151105	138316	140462	121632	105118	96795.1	83452.2		491.5	611550	342252	256538	143406	172490	81750.4		491.5	335606	311262	252688	243159	65994	35630.3
492	749220	549842	386040	339357	225180	174688	152681	151262	138468	140604	121763	105215	96890	83541.4		492	612309	342608	256872	143585	172716	81826.4		492	336023	311689	253046	243552	66079.6	35667.4
492.5	750005	550417	386442	339696	225397	174846	152830	151421	138621	140746	121892	105315	96983.7	83628.8		492.5	613065	342971	257204	143760	172938	81900.1		492.5	336437	312113	253406	243950	66165.2	35702.5
493	750797	550995	386847	340038	225611	175007	152979	151580	138774	140888	122020	105413	97078	83717.8		493	613824	343329	257540	143937	173159	81974.5		493	336857	312538	253767	244344	66251.2	35735.8
493.5	751589	551571	387251	340377	225826	175167	153129	151736	138929	141029	122149	105512	97171.5	83806		493.5	614583	343679	257881	144117	173381	82048.5		493.5	337273	312963	254130	244734	66335.9	35771.8
494	752384	552146	387659	340720	226041	175327	153279	151892	139083	141171	122277	105611	97265.2	83893.6		494	615348	344031	258220	144295	173600	82121		494	337686	313390	254497	245126	66421.2	35806.7
494.5	753174	552721	388066	341061	226254	175487	153429	152051	139236	141313	122405	105708	97359.5	83981.1		494.5	616110	344380	258559	144472	173824	82193.9		494.5	338094	313818	254860	245520	66505.4	35843.6
495	753962	553292	388472	341406	226466	175648	153579	152209	139389	141455	122533	105807	97453.9	84069.6		495	616866	344729	258903	144649	174047	82267.6		495	338502	314254	255222	245915	66590.5	35879.9
495.5	754752	553865	388882	341749	226681	175806	153730	152367	139542	141598	122662	105905	97548.1	84157.2		495.5	617623	345078	259247	144827	174272	82339.1		495.5	338913	314687	255588	246307	66675.3	35916.8
496	755539	554432	389289	342091	226895	175964	153881	152523	139697	141740	122790	106004	97641.6	84244.9		496	618366	345427	259585	145007	174494	82410.5		496	339325	315124	255961	246700	66757.6	35952.7
496.5	756322	555001	389700	342434	227111	176124	154034	152679	139853	141880	122914	106103	97735	84333		496.5	619112	345779	259925	145186	174718	82480.8		496.5	339735	315558	256334	247093	66842.6	35989.1
497	757108	555568	390111	342779	227324	176284	154189	152836	140009	142023	123040	106201	97830.1	84421.4		497	619861	346139	260267	145365	174941	82551.1		497	340142	315993	256705	247488	66925.7	36026.3
497.5	757897	556138	390520	343123	227538	176447	154341	152992	140164	142165	123165	106299	97924.2	84509.1		497.5	620615	346498	260609	145540	175167	82621		497.5	340553	316427	257076	247883	67008.5	36063.4
498	758680	556701	390930	343467	227755	176609	154497	153149	140318	142309	123290	106399	98017.9	84597.7		498	621356	346861	260951	145715	175393	82691.5		498	340959	316863	257446	248277	67091.6	36101.1
498.5	759466	557270	391339	343808	227969	176772	154652	153305	140473	142452	123417	106499	98112.5	84685.1		498.5	622105	347227	261292	145892	175620	82762.2		498.5	341367	317297	257811	248675	67173.4	36140.1
499	760246	557837	391752	344148	228189	176933	154806	153462	140630	142596	123542	106598	98206.3	84771.4		499	622854	347595	261639	146065	175846	82833.8		499	341778	317728	258181	249068	67255.1	36177.9
499.5	761022	558398	392167	344492	228404	177096	154961	153619	140785	142740	123666	106698	98299.3	84859.4		499.5	623603	347962	261987	146238	176075	82906.4		499.5	342193	318156	258552	249467	67337.7	36216.3
500	761795	558961	392583	344832	228618	177261	155117	153775	140940	142884	123792	106797	98393.7	84948		500	624351	348326	262337	146413	176304	82977.3		500	342603	318580	258921	249863	67420.5	36251.9
500.5	762569	559530	392999	345174	228832	177427	155270	153929	141094	143028	123916	106897	98487.9	85035.5		500.5	625093	348694	262682	146588	176532	83047.9		500.5	343011	319009	259291	250261	67502.8	36289
501	763340	560096	393417	345516	229044	177591	155424	154087	141246	143173	124038	106995	98583.8	85122		501	625838	349064	263030	146762	176759	83118.9		501	343417	319434	259664	250659	67584	36325.4
501.5	764106	560660	393832	345856	229255	177755	155577	154243	141399	143319	124161	107096	98677.3	85208.4		501.5	626585	349436	263385	146937	176988	83192.5		501.5	343819	319853	260034	251062	67665.4	36360.3
502	764868	561224	394248	346196	229465	177920	155734	154400	141552	143466	124284	107198	98770.9	85294		502	627340	349807	263740	147113	177217	83267.8		502	344226	320276	260406	251464	67747.6	36397
502.5	765629	561785	394662	346536	229674	178084	155891	154554	141705	143610	124408	107299	98863.8	85380.6		502.5	628086	350179	264097	147290	177447	83341.4		502.5	344632	320703	260780	251866	67829.4	36431.8
503	766392	562347	395078	346878	229884	178247	156044	154709	141858	143756	124531	107400	98957.1	85466.4		503	628841	350549	264458	147468	177677	83415.1		503	345035	321138	261154	252266	67910.8	36468.5
503.5	767155	562909	395493	347218	230094	178409	156197	154863	142010	143901	124653	107503	99049.8	85552.3		503.5	629594	350919	264824	147649	177907	83489.7		503.5	345431	321569	261526	252666	67994.6	36504.6
504	767918	563473	395907	347560	230306	178572	156352	155018	142165	144046	124776	107605	99143	85637.5		504	630352	351289	265188	147829	178134	83564.9		504	345830	322000	261899	253067	68078.7	36540.6
504.5	768680	564036	396323	347903	230518	178737	156506	155170	142319	144190	124899	107708	99236.5	85722.2		504.5	631113	351656	265558	148004	178363	83641.5		504.5	346222	322442	262265	253467	68163.4	36577.2
505	769450	564600	396737	348245	230730	178902	156659	155323	142473	144336	125023	107810	99328.6	85804.8		505	631869	352024	265922	148179	178594	83715.2		505	346628	322882	262634	253868	68245.2	36611.7
505.5	770217	565160	397157	348585	230939	179064	156814	155477	142626	144485	125147	107912	99420.9	85888.8		505.5	632622	352390	266290	148354	178826	83790		505.5	347032	323319	263005	254268	68328.9	36645.2
506	770987	565722	397574	348927	231150	179228	156970	155629	142778	144633	125273	108014	99513.6	85972.6		506	633381	352758	266654	148529	179055	83864.2		506	347426	323758	263372	254675	68414.7	36680.6
506.5	771759	566290	397988	349268	231357	179388	157124	155779	142931	144779	125397	108114	99604.3	86056.4		506.5	634141	353120	267021	148703	179284	83937.5		506.5	347820	324198	263739	255078	68498.3	36715.9
507	772526	566857	398407	349608	231566	179550	157279	155931	143084	144926	125522	108216	99696.3	86140.9		507	634898	353479	267391	148875	179513	84013.2		507	348215	324637	264105	255481	68582.8	36751.5
507.5	773300	567428	398822	349946	231773	179713	157433	156084	143238	145074	125647	108317	99788.4	86225.6		507.5	635659	353838	267759	149048	179740	84086.5		507.5	348612	325075	264470	255884	68668.3	36786.2
508	774070	567995	399238	350286	231982	179875	157588	156237	143392	145219	125770	108418	99879.9	86309.9		508	636420	354198	268129	149219	179969	84162.8		508	349007	325511	264838	256286	68753.7	36821.2
508.5	774839	568563	399654	350622	232191	180040	157741	156391	143544	145364	125892	108521	99970.3	86393.8		508.5	637183	354556	268499	149387	180197	84235.4		508.5	349404	325943	265204	256691	68839.7	36857.4
509	775606	569127	400073	350958	232403	180203	157895	156543	143698	145507	126018	108622	100061	86476.9		509	637940	354911	268864	149559	180430	84311		509	349806	326375	265572	257095	68924.8	36896.1
509.5	776374	569697	400490	351296	232612	180366	158049	156697	143853	145652	126142	108724	100153	86561.3		509.5	638699	355270	269224	149727	180660	84386.3		509.5	350216	326808	265941	257501	69009	36933.3
510	777142	570267	400907	351635	232823	180530	158202	156850	144009	145797	126264	108826	100244	86646.1		510	639466	355628	269585	149896	180890	84460.6		510	350615	327243	266306	257907	69096.2	36971.4
510.5	777914	570841	401325	351977	233031	180694	158355	157005	144164	145944	126386	108926	100335	86729.9		510.5	640221	355984	269944	150063	181122	84535.2		510.5	351019	327678	266675	258313	69181.9	37008.4
511	778680	571411	401741	352319	233239	180854	158507	157161	144319	146088	126509	109025	100426	86814.7		511	640981	356342	270303	150232	181353	84610.4		511	351429	328113	267042	258720	69270.1	37046.8
511.5	779443	571984	402156	352662	233449	181013	158659	157316	144475	146230	126632	109125	100519	86898.5		511.5	641748	356698	270661	150402	181586	84686.2		511.5	351840	328554	267410	259127	69358.6	37083.9
512	780211	572550	402569	353007	233661	181172	158811	157472	144629	146373	126756	109225	100612	86981.9		512	642516	357050	271019	150572	181819	84763.1		512	352253	328996	267783	259534	69447.7	37121.5
512.5	780979	573118	402982	353348	233872	181331	158964	157631	144783	146515	126880	109326	100705	87066.2		512.5	643287	357412	271379	150744	182050	84839.4		512.5	352663	329431	268153	259937	69532.7	37159.2
513	781744	573682	403392	353689	234083	181491	159115	157789	144938	146657	127003	109427	100796	87149.8		513	644055	357773	271739	150915	182285	84913.5		513	353079	329869	268525	260341	69620.5	37194.8
513.5	782514	574251	403803	354031	234297	181649	159269	157947	145092	146798	127125	109527	100891	87233.3		513.5	644823	358141	272100	151081	182521	84988		513.5	353493	330299	268897	260748	69707.3	37232.4
514	783280	574808	404211	354374	234510	181807	159423	158103	145247	146938	127247	109628	100984	87316.2		514	645590	358506	272465	151244	182757	85063.2		514	353916	330734	269269	261155	69792.5	37270.5
514.5	784045	575359	404623	354715	234724	181964	159576	158264	145403	147079	127370	109727	101075	87399.6		514.5	646364	358872	272827	151412	182990	85136.2		514.5	354337	331170	269641	261561	69878.7	37307
515	784811	575913	405032	355057	234939	182124	159727	158423	145560	147220	127493	109826	101167	87483.8		515	647139	359238	273192	151580	183224	85209.5		515	354748	331608	270010	261969	69964.8	37341.9
515.5	785566	576468	405439	355395	235155	182281	159881	158582	145715	147357	127613	109925	101257	87568		515.5	647913	359606	273557	151746	183459	85282.7		515.5	355169	332045	270380	262377	70048.5	37374.4
516	786328	577026	405845	355737	235368	182441	160034	158743	145871	147500	127736	110023	101348	87654.5		516	648693	359973	273924	151909	183693	85358.6		516	355586	332488	270752	262786	70132	37407.9
516.5	787091	577582	406253	356079	235582	182601	160186	158903	146027	147640	127861	110124	101437	87740.1		516.5	649474	360350	274288	152074	183932	85434.9		516.5	356000	332935	271126	263195	70215.9	37441.6
517	787845	578136	406661	356421	235798	182761	160338	159063	146183	147781	127986	110225	101526	87826.9		517	650257	360719	274652	152239	184167	85512.7		517	356424	333381	271498	263603	70301.3	37475.1
517.5	788598	578692	407074	356761	236013	182922	160493	159221	146338	147921	128108	110325	101617	87914.2		517.5	651037	361089	275017	152405	184404	85590.6		517.5	356833	333831	271870	264013	70386.4	37509.1
518	789356	579240	407491	357100	236232	183085	160648	159378	146494	148058	128233	110424	101706	88001.4		518	651807	361460	275384	152569	184639	85668.9		518	357248	334281	272247	264428	70470.3	37542.2
518.5	790107	579791	407905	357443	236450	183249	160802	159536	146651	148195	128358	110524	101795	88087.4		518.5	652588	361831	275746	152731	184874	85746.5		518.5	357660	334737	272622	264843	70553.3	37576.2
519	790859	580343	408321	357787	236666	183413	160956	159693	146807	148333	128481	110622	101887	88173.3		519	653369	362201	276110	152896	185110	85825.4		519	358078	335195	273000	265263	70637.1	37608.8
519.5	791615	580896	408734	358134	236882	183578	161109	159849	146964	148474	128605	110720	101978	88259.7		519.5	654152	362576	276477	153060	185345	85902.8		519.5	358502	335651	273374	265678	70721.8	37641.3
520	792365	581452	409143	358478	237100	183745	161264	160005	147122	148613	128729	110820	102070	88346.7		520	654933	362949	276842	153220	185578	85982.1		520	358916	336105	273750	266099	70807.4	37675.1
520.5	793115	582006	409557	358826	237317	183911	161417	160162	147280	148752	128851	110918	102160	88433		520.5	655720	363315	277205	153385	185812	86060.8		520.5	359332	336566	274129	266520	70896.1	37710
521	793864	582564	409970	359170	237535	184075	161573	160320	147437	148893	128971	111015	102251	88519.3		521	656504	363682	277568	153552	186046	86137.6		521	359752	337026	274505	266940	70982.4	37745.4
521.5	794615	583122	410386	359516	237754	184239	161728	160479	147593	149032	129093	111112	102342	88605.9		521.5	657287	364053	277931	153717	186280	86215.9		521.5	360170	337484	274877	267358	71070.6	37779.7
522	795362	583687	410801	359861	237971	184402	161883	160636	147751	149173	129214	111211	102433	88692.9		522	658068	364433	278296	153879	186516	86293.7		522	360595	337943	275253	267773	71157	37812.5
522.5	796116	584249	411214	360204	238191	184568	162042	160792	147909	149313	129335	111308	102523	88781.4		522.5	658856	364804	278663	154041	186753	86370.1		522.5	361013	338400	275630	268190	71245.8	37846
523	796869	584807	411630	360547	238409	184731	162200	160950	148067	149451	129458	111407	102614	88867.7		523	659646	365177	279031	154204	186991	86446.4		523	361439	338855	276008	268609	71334	37882
523.5	797622	585370	412045	360890	238630	184895	162359	161107	148225	149590	129579	111504	102705	88954.4		523.5	660440	365551	279400	154366	187225	86525.6		523.5	361867	339312	276385	269026	71423.8	37918.2
524	798380	585933	412458	361233	238849	185058	162519	161264	148381	149731	129703	111602	102796	89041.4		524	661222	365930	279766	154531	187462	86604.7		524	362297	339766	276763	269444	71513.5	37952.8
524.5	799128	586493	412873	361577	239066	185222	162677	161423	148537	149871	129827	111701	102888	89127.6		524.5	662010	366307	280135	154697	187696	86682.8		524.5	362717	340219	277139	269861	71601.5	37988.4
525	799884	587056	413287	361917	239287	185386	162834	161581	148694	150009	129949	111803	102979	89214.4		525	662792	366691	280501	154862	187932	86766.8		525	363138	340671	277518	270279	71688.8	38024.7
525.5	800640	587615	413699	362253	239505	185548	162989	161736	148850	150145	130072	111904	103068	89300.8		525.5	663579	367077	280870	155025	188170	86846.7		525.5	363560	341126	277900	270699	71777.7	38061.4
526	801387	588173	414111	362589	239725	185713	163146	161890	149008	150281	130194	112004	103157	89387.3		526	664377	367460	281238	155189	188405	86926.2		526	363987	341585	278280	271120	71865.2	38097.7
526.5	802131	588730	414523	362926	239945	185879	163304	162046	149163	150417	130318	112101	103245	89475		526.5	665181	367842	281607	155351	188641	87008.7		526.5	364416	342045	278656	271538	71953.1	38132.6
527	802874	589282	414940	363264	240165	186044	163462	162202	149317	150553	130440	112200	103332	89561.3		527	665992	368223	281973	155515	188877	87089.5		527	364843	342504	279038	271956	72041.5	38168
527.5	803616	589834	415355	363605	240381	186206	163622	162358	149474	150686	130562	112298	103419	89648.2		527.5	666796	368600	282340	155678	189112	87169.8		527.5	365273	342958	279416	272379	72130.3	38201.2
528	804359	590385	415772	363943	240597	186367	163780	162516	149632	150820	130685	112398	103507	89736.3		528	667600	368980	282711	155844	189347	87249.4		528	365702	343415	279794	272802	72218.7	38237.7
528.5	805098	590933	416187	364281	240815	186529	163937	162675	149790	150955	130809	112498	103594	89823.1		528.5	668408	369363	283082	156005	189580	87330.5		528.5	366126	343869	280170	273222	72306.5	38274.7
529	805844	591486	416602	364623	241033	186691	164096	162833	149950	151090	130931	112597	103680	89910.4		529	669211	369751	283451	156169	189811	87412.9		529	366556	344328	280545	273642	72394.6	38310.9
529.5	806591	592036	417019	364966	241250	186853	164256	162994	150110	151224	131053	112697	103766	89997.8		529.5	670018	370138	283819	156337	190044	87493.7		529.5	366981	344782	280926	274062	72486.8	38348.3
530	807333	592598	417437	365308	241466	187017	164418	163153	150269	151359	131173	112797	103853	90085.6		530	670834	370517	284187	156504	190278	87577.3		530	367408	345239	281307	274481	72577.8	38385.5
530.5	808076	593158	417849	365650	241680	187181	164579	163314	150426	151492	131292	112897	103938	90173.8		530.5	671646	370890	284558	156674	190513	87661.6		530.5	367840	345698	281685	274900	72668.2	38420.3
531	808820	593717	418268	365993	241896	187344	164740	163475	150584	151626	131413	112998	104024	90262.4		531	672456	371269	284929	156842	190750	87745.9		531	368270	346161	282065	275318	72757.5	38454.8
531.5	809565	594277	418687	366338	242110	187509	164900	163637	150743	151761	131534	113099	104108	90352.4		531.5	673260	371639	285296	157010	190990	87828.9		531.5	368703	346624	282443	275739	72848	38489.2
532	810304	594836	419104	366682	242324	187674	165060	163801	150901	151897	131656	113199	104192	90439.9		532	674067	372010	285665	157178	191227	87907.3		532	369133	347082	282819	276156	72940.5	38524.7
532.5	811047	595396	419527	367031	242537	187839	165218	163965	151060	152030	131778	113299	104278	90527.9		532.5	674868	372387	286036	157345	191466	87992.1		532.5	369567	347532	283195	276571	73034	38560
533	811796	595962	419943	367378	242747	188004	165376	164129	151218	152167	131901	113398	104365	90616.5		533	675666	372764	286408	157511	191705	88074.7		533	369992	347984	283571	276986	73128.5	38595.7
533.5	812547	596530	420359	367727	242959	188166	165535	164291	151379	152303	132022	113499	104452	90706.4		533.5	676467	373143	286777	157678	191941	88160.1		533.5	370422	348434	283945	277406	73220.9	38632.8
534	813306	597097	420775	368076	243172	188330	165695	164452	151538	152439	132143	113598	104537	90795.4		534	677268	373519	287148	157847	192177	88245.9		534	370845	348887	284322	277819	73312.3	38667.7
534.5	814055	597665	421190	368422	243385	188495	165855	164614	151697	152575	132263	113697	104624	90884.5		534.5	678066	373902	287520	158015	192411	88331		534.5	371271	349341	284698	278238	73401.3	38701.2
535	814800	598229	421611	368767	243598	188659	166010	164776	151858	152711	132385	113797	104711	90972.2		535	678869	374291	287886	158178	192648	88412.7		535	371701	349794	285074	278652	73491.6	38735
535.5	815548	598800	422030	369114	243812	188821	166166	164942	152018	152847	132509	113895	104799	91062.6		535.5	679675	374683	288250	158344	192884	88498.3		535.5	372133	350247	285456	279065	73583.3	38769.9
536	816298	599371	422451	369459	244024	188985	166322	165106	152176	152981	132631	113993	104886	91151.3		536	680479	375077	288610	158511	193124	88582.4		536	372560	350708	285835	279479	73675.3	38801.9
536.5	817053	599939	422869	369802	244234	189148	166479	165271	152337	153115	132753	114089	104973	91240.7		536.5	681281	375463	288970	158678	193363	88665.8		536.5	372990	351169	286216	279896	73769.7	38836.8
537	817801	600504	423289	370146	244442	189314	166638	165437	152495	153248	132874	114187	105063	91330.1		537	682086	375854	289333	158841	193601	88750.7		537	373424	351629	286594	280313	73859.6	38872.4
537.5	818549	601068	423706	370491	244651	189480	166796	165601	152654	153382	132994	114285	105152	91418.6		537.5	682898	376243	289697	159008	193835	88833.6		537.5	373852	352088	286968	280728	73952.3	38906.3
538	819293	601637	424127	370834	244859	189648	166957	165767	152812	153516	133114	114382	105240	91508.4		538	683705	376627	290062	159173	194070	88916.1		538	374277	352543	287346	281142	74043.8	38941.8
538.5	820036	602206	424553	371178	245068	189817	167117	165933	152970	153648	133231	114482	105328	91596.7		538.5	684522	377007	290427	159339	194304	88997.6		538.5	374704	352996	287726	281558	74136.3	38976.7
539	820783	602770	424975	371522	245278	189985	167277	166100	153130	153778	133346	114581	105415	91685.7		539	685337	377385	290787	159508	194539	89081.6		539	375124	353453	288107	281973	74228.4	39011
539.5	821535	603333	425397	371861	245490	190153	167437	166262	153287	153906	133461	114683	105501	91775.6		539.5	686151	377770	291145	159672	194770	89165.4		539.5	375546	353906	288489	282390	74320.2	39044.4
540	822281	603896	425826	372200	245702	190323	167601	166427	153444	154033	133576	114783	105585	91866.8		540	686967	378161	291502	159837	195000	89247.9		540	375965	354362	288867	282806	74414.5	39078
540.5	823027	604458	426249	372539	245917	190492	167765	166591	153601	154164	133693	114883	105671	91955.8		540.5	687769	378552	291858	159997	195233	89332.3		540.5	376390	354810	289247	283222	74507	39112.6
541	823778	605027	426674	372876	246133	190662	167929	166757	153757	154292	133811	114984	105759	92043.9		541	688577	378935	292213	160160	195464	89418.4		541	376812	355260	289627	283641	74600.3	39146.9
541.5	824528	605594	427100	373214	246348	190835	168091	166919	153913	154424	133930	115084	105846	92132.8		541.5	689386	379325	292571	160321	195695	89503.3		541.5	377231	355711	290015	284055	74693.1	39181
542	825282	606164	427526	373550	246562	191006	168253	167082	154071	154556	134049	115188	105930	92219.6		542	690200	379716	292933	160483	195928	89586.7		542	377655	356170	290402	284466	74788.6	39218.5
542.5	826034	606736	427947	373886	246774	191179	168416	167248	154231	154688	134170	115291	106015	92307.8		542.5	691014	380114	293298	160648	196164	89671.5		542.5	378075	356625	290785	284880	74882.1	39255.7
543	826787	607313	428365	374222	246985	191353	168577	167411	154389	154823	134288	115394	106101	92394.7		543	691825	380510	293660	160812	196401	89755.9		543	378491	357082	291171	285299	74974	39292.6
543.5	827535	607891	428789	374560	247197	191527	168738	167574	154549	154954	134407	115496	106186	92480.6		543.5	692633	380908	294026	160975	196637	89842.3		543.5	378906	357544	291554	285713	75067	39329.6
544	828281	608465	429211	374896	247406	191700	168899	167740	154707	155086	134523	115600	106270	92567.5		544	693435	381300	294393	161137	196869	89930.5		544	379325	358007	291936	286126	75159.9	39367.2
544.5	829023	609035	429636	375235	247618	191871	169060	167905	154865	155218	134640	115702	106355	92655.3		544.5	694238	381693	294763	161300	197098	90018.9		544.5	379743	358474	292318	286538	75250.1	39403.3
545	829763	609602	430061	375567	247833	192043	169221	168069	155023	155347	134758	115804	106440	92743.2		545	695033	382084	295129	161463	197326	90105		545	380158	358941	292700	286956	75338.6	39442.2
545.5	830507	610166	430488	375898	248046	192214	169379	168235	155181	155477	134875	115906	106527	92832.3		545.5	695837	382482	295497	161627	197558	90190.3		545.5	380572	359405	293080	287374	75430.3	39481.5
546	831251	610731	430913	376230	248261	192384	169537	168402	155338	155608	134993	116009	106609	92919.9		546	696638	382872	295868	161792	197790	90275.1		546	380979	359873	293460	287787	75518.9	39520.8
546.5	831994	611299	431339	376560	248476	192554	169698	168563	155495	155740	135110	116110	106692	93009.1		546.5	697443	383263	296236	161958	198023	90359.6		546.5	381386	360340	293842	288202	75610.5	39558.6
547	832745	611862	431768	376892	248690	192721	169856	168725	155650	155871	135229	116211	106774	93096.7		547	698255	383647	296604	162124	198256	90444.7		547	381791	360802	294224	288614	75704.5	39596.8
547.5	833489	612434	432199	377220	248902	192888	170014	168884	155805	156004	135348	116312	106854	93185.3		547.5	699072	384029	296972	162288	198487	90529.5		547.5	382196	361265	294602	289021	75794.6	39634.5
548	834230	613005	432629	377550	249116	193055	170173	169043	155961	156137	135465	116413	106935	93274.8		548	699889	384422	297341	162452	198718	90615		548	382606	361732	294985	289431	75883.1	39674.6
548.5	834971	613583	433060	377877	249331	193225	170330	169200	156116	156269	135582	116515	107016	93363.4		548.5	700703	384815	297712	162616	198948	90700.5		548.5	383019	362196	295366	289842	75974.5	39713.9
549	835700	614150	433494	378206	249548	193397	170486	169356	156271	156399	135697	116616	107096	93453.6		549	701503	385210	298083	162780	199180	90788.1		549	383433	362667	295746	290253	76066.4	39751.6
549.5	836427	614716	433932	378536	249766	193569	170644	169514	156425	156530	135812	116718	107178	93543.1		549.5	702305	385604	298453	162949	199411	90875.5		549.5	383852	363136	296130	290665	76162.1	39788.1
550	837151	615291	434368	378863	249980	193741	170803	169670	156579	156660	135928	116818	107258	93631.6		550	703116	386000	298825	163110	199641	90961.1		550	384260	363595	296509	291071	76255	39827.5
550.5	837873	615856	434801	379192	250196	193911	170960	169826	156734	156789	136043	116917	107339	93720.4		550.5	703922	386393	299194	163271	199869	91047.2		550.5	384667	364060	296891	291482	76348.2	39866.5
551	838594	616421	435236	379521	250414	194082	171118	169981	156889	156917	136159	117016	107422	93809.5		551	704734	386780	299561	163432	200098	91134.3		551	385077	364525	297275	291893	76442.8	39902.1
551.5	839324	616989	435668	379853	250633	194251	171275	170135	157045	157048	136275	117115	107502	93898.4		551.5	705546	387171	299930	163591	200329	91224.1		551.5	385488	364991	297666	292311	76536.2	39939
552	840047	617558	436099	380181	250854	194422	171431	170290	157202	157178	136390	117214	107583	93987.1		552	706369	387561	300300	163754	200562	91312.2		552	385898	365458	298056	292729	76630.2	39975.4
552.5	840772	618125	436532	380513	251074	194591	171588	170445	157359	157310	136506	117315	107665	94074.3		552.5	707188	387960	300667	163917	200793	91401		552.5	386303	365930	298445	293146	76723.5	40012.1
553	841501	618692	436968	380836	251294	194762	171743	170600	157515	157442	136623	117415	107746	94162.5		553	708010	388345	301034	164074	201026	91487.6		553	386716	366405	298832	293559	76817.2	40049.2
553.5	842235	619263	437407	381156	251515	194935	171902	170755	157669	157573	136741	117515	107830	94250.8		553.5	708825	388733	301402	164230	201258	91575.2		553.5	387129	366879	299220	293972	76909.9	40084.3
554	842969	619834	437841	381480	251736	195106	172059	170912	157824	157710	136860	117615	107912	94338.8		554	709643	389114	301777	164387	201491	91663		554	387540	367351	299608	294383	77003.7	40124.9
554.5	843705	620402	438275	381800	251959	195277	172215	171070	157979	157845	136977	117715	107995	94426.2		554.5	710461	389506	302153	164544	201725	91749.7		554.5	387949	367816	299993	294789	77098.3	40163.2
555	844436	620970	438709	382125	252181	195450	172372	171226	158135	157981	137095	117812	108077	94514		555	711284	389887	302525	164702	201959	91836.1		555	388364	368285	300383	295198	77194.3	40204
555.5	845169	621542	439141	382446	252403	195624	172529	171381	158290	158115	137214	117910	108159	94603.3		555.5	712111	390268	302896	164861	202195	91924.7		555.5	388773	368756	300772	295609	77287.3	40243.8
556	845895	622109	439570	382767	252623	195795	172688	171537	158444	158250	137332	118008	108240	94692.1		556	712943	390654	303268	165016	202430	92013.1		556	389197	369227	301161	296019	77381.3	40283.7
556.5	846625	622685	440001	383094	252842	195966	172843	171692	158599	158385	137451	118107	108321	94782.2		556.5	713762	391035	303635	165170	202673	92103.1		556.5	389628	369699	301548	296429	77475.9	40322.6
557	847357	623262	440427	383424	253060	196137	173001	171846	158753	158516	137570	118207	108402	94868.6		557	714571	391420	304003	165330	202915	92193		557	390055	370160	301938	296837	77570.9	40359.6
557.5	848088	623842	440855	383754	253281	196309	173158	172003	158902	158647	137690	118305	108484	94956.1		557.5	715375	391805	304369	165488	203157	92281.5		557.5	390483	370619	302331	297247	77668.3	40400.4
558	848822	624421	441282	384079	253506	196483	173318	172160	159054	158778	137810	118402	108566	95043.3		558	716189	392197	304740	165644	203399	92372		558	390901	371077	302718	297653	77763.3	40439.6
558.5	849569	624995	441709	384401	253730	196654	173476	172318	159206	158908	137931	118499	108649	95129.6		558.5	717004	392586	305114	165800	203639	92462.8		558.5	391317	371535	303113	298060	77862.1	40480.5
559	850311	625572	442132	384722	253953	196826	173634	172476	159356	159037	138052	118597	108733	95217.4		559	717815	392980	305492	165956	203881	92554.9		559	391741	371993	303509	298467	77959	40520.9
559.5	851056	626157	442560	385044	254181	197000	173791	172633	159507	159167	138173	118694	108816	95305.8		559.5	718621	393367	305865	166117	204124	92643.7		559.5	392159	372449	303905	298870	78055	40561.4
560	851802	626743	442987	385365	254409	197173	173948	172788	159658	159298	138294	118792	108899	95394.3		560	719432	393745	306245	166275	204366	92736.4		560	392583	372901	304291	299274	78152.1	40600.6
560.5	852553	627330	443415	385686	254636	197345	174102	172942	159810	159429	138414	118888	108980	95484.7		560.5	720239	394124	306621	166428	204611	92828.7		560.5	393016	373356	304687	299682	78247.1	40638.5
561	853298	627916	443840	386007	254864	197516	174255	173097	159960	159561	138533	118985	109064	95573.6		561	721035	394507	306991	166581	204855	92917.8		561	393445	373811	305082	300089	78341.7	40676.5
561.5	854049	628498	444261	386329	255093	197687	174406	173251	160111	159690	138652	119081	109148	95661.4		561.5	721847	394897	307360	166735	205100	93010.3		561.5	393879	374267	305473	300490	78433.8	40712.2
562	854805	629081	444680	386654	255320	197860	174559	173405	160261	159822	138768	119176	109231	95750.1		562	722655	395285	307729	166890	205347	93104		562	394310	374733	305862	300891	78526	40751.8
562.5	855558	629663	445095	386976	255551	198032	174711	173555	160413	159954	138885	119273	109315	95838.6		562.5	723460	395667	308093	167044	205592	93193.6		562.5	394744	375200	306250	301296	78619.1	40792.7
563	856305	630244	445510	387297	255781	198207	174863	173708	160563	160085	139003	119367	109398	95926.7		563	724271	396044	308462	167200	205839	93283.5		563	395185	375671	306635	301700	78713.4	40830.8
563.5	857047	630832	445927	387617	256014	198380	175019	173861	160713	160215	139120	119463	109481	96015		563.5	725085	396417	308829	167355	206083	93372.4		563.5	395622	376143	307020	302104	78807.4	40868.6
564	857784	631420	446344	387934	256247	198549	175172	174013	160864	160348	139239	119559	109563	96103		564	725900	396789	309196	167511	206326	93459.4		564	396062	376613	307404	302511	78903.9	40906
564.5	858509	632010	446753	388254	256482	198718	175325	174163	161014	160480	139356	119654	109647	96189.8		564.5	726715	397153	309556	167665	206570	93547.5		564.5	396505	377078	307787	302916	78998.1	40944.7
565	859239	632601	447163	388575	256716	198889	175477	174312	161163	160614	139472	119751	109730	96276.4		565	727528	397520	309919	167820	206810	93638.6		565	396946	377544	308175	303322	79095.6	40982
565.5	859959	633194	447575	388901	256950	199064	175632	174463	161311	160750	139587	119846	109814	96362.7		565.5	728342	397891	310288	167977	207050	93728.9		565.5	397390	378006	308565	303725	79191.3	41018.3
566	860686	633791	447988	389219	257182	199239	175787	174616	161458	160884	139705	119941	109897	96449.1		566	729158	398257	310651	168131	207297	93816.8		566	397831	378469	308957	304128	79285.1	41055.2
566.5	861408	634385	448399	389535	257414	199413	175939	174768	161605	161016	139823	120035	109979	96534.2		566.5	729974	398630	311010	168288	207544	93907.5		566.5	398264	378930	309347	304535	79381.4	41091.3
567	862130	634979	448809	389856	257647	199589	176094	174920	161753	161149	139943	120128	110058	96620.1		567	730795	398998	311378	168442	207794	93995.8		567	398703	379395	309738	304940	79479.5	41127
567.5	862847	635577	449219	390178	257880	199759	176247	175070	161902	161284	140060	120221	110137	96706.3		567.5	731605	399370	311736	168600	208043	94085.8		567.5	399138	379858	310124	305348	79579.3	41161.2
568	863573	636170	449625	390500	258115	199930	176403	175221	162050	161418	140177	120312	110215	96793		568	732419	399745	312095	168756	208294	94177.6		568	399581	380312	310515	305757	79677.1	41197.1
568.5	864289	636764	450034	390821	258356	200101	176558	175371	162198	161554	140294	120404	110294	96878.5		568.5	733234	400114	312458	168914	208544	94265.9		568.5	400028	380763	310905	306164	79774.2	41233.5
569	865008	637356	450441	391142	258595	200275	176713	175520	162345	161689	140412	120497	110371	96963.7		569	734043	400493	312820	169069	208793	94351.8		569	400469	381214	311295	306574	79872	41268.9
569.5	865737	637948	450849	391463	258833	200450	176869	175669	162495	161821	140529	120592	110451	97048.3		569.5	734839	400872	313178	169226	209037	94440.4		569.5	400911	381658	311688	306981	79970.9	41306.1
570	866469	638539	451256	391779	259073	200626	177022	175817	162646	161956	140647	120685	110532	97135		570	735629	401250	313544	169380	209277	94528.6		570	401352	382104	312079	307392	80073.2	41342.3
570.5	867199	639130	451662	392098	259312	200803	177174	175966	162797	162090	140765	120779	110613	97219.6		570.5	736425	401628	313908	169538	209521	94619.6		570.5	401802	382553	312468	307804	80174.6	41379.9
571	867933	639712	452075	392411	259551	200977	177323	176116	162944	162222	140881	120871	110692	97305.4		571	737218	402018	314263	169693	209766	94707.7		571	402242	383004	312856	308220	80274.7	41417.8
571.5	868663	640293	452488	392731	259789	201152	177475	176266	163091	162352	140999	120965	110771	97393.9		571.5	738020	402410	314619	169848	210011	94799.2		571.5	402680	383459	313244	308632	80375.6	41457.2
572	869396	640877	452905	393053	260029	201326	177628	176415	163236	162481	141117	121058	110852	97480.3		572	738831	402796	314975	170002	210257	94889.4		572	403116	383918	313636	309048	80476.4	41496.9
572.5	870119	641461	453322	393374	260268	201501	177780	176564	163383	162608	141235	121152	110932	97568.8		572.5	739649	403184	315331	170158	210509	94980.3		572.5	403551	384379	314032	309470	80573.1	41534.7
573	870847	642043	453734	393693	260509	201678	177934	176712	163531	162739	141356	121244	111013	97656.5		573	740462	403564	315685	170316	210759	95075.3		573	403982	384836	314432	309890	80671.9	41576.7
573.5	871569	642620	454145	394012	260751	201857	178086	176862	163679	162871	141476	121334	111092	97744.7		573.5	741283	403954	316030	170470	211013	95169.6		573.5	404416	385300	314835	310312	80772.5	41616.8
574	872287	643202	454556	394329	260991	202033	178239	177011	163828	163001	141596	121424	111173	97834		574	742103	404347	316380	170627	211269	95261.4		574	404832	385760	315237	310730	80871.1	41656.2
574.5	873010	643785	454965	394650	261230	202210	178387	177158	163979	163128	141715	121514	111253	97921.3		574.5	742910	404737	316740	170782	211526	95358.4		574.5	405251	386223	315636	311148	80968.5	41695
575	873730	644373	455371	394969	261467	202388	178538	177306	164129	163258	141834	121604	111334	98008.4		575	743721	405134	317099	170933	211783	95455.6		575	405673	386681	316033	311567	81068.6	41733
575.5	874447	644959	455783	395293	261699	202564	178690	177453	164279	163388	141958	121695	111416	98096		575.5	744528	405523	317457	171090	212039	95549.1		575.5	406091	387134	316432	311987	81169.7	41771
576	875171	645546	456192	395620	261935	202742	178844	177603	164428	163517	142082	121784	111496	98184		576	745326	405914	317809	171245	212295	95640		576	406506	387596	316828	312405	81270.4	41809.5
576.5	875894	646136	456602	395943	262173	202919	178995	177752	164578	163646	142205	121874	111579	98272		576.5	746121	406307	318166	171400	212550	95729.2		576.5	406921	388062	317229	312820	81370.4	41848.3
577	876612	646731	457014	396259	262408	203094	179146	177901	164726	163776	142328	121963	111661	98358.2		577	746904	406685	318525	171555	212802	95822.8		577	407345	388528	317628	313231	81469.6	41888.5
577.5	877335	647322	457424	396574	262643	203269	179296	178048	164873	163906	142451	122050	111741	98444.9		577.5	747706	407063	318882	171707	213056	95916.5		577.5	407771	389003	318033	313643	81571.6	41924.9
578	878059	647918	457833	396897	262878	203442	179446	178195	165023	164035	142575	122136	111823	98532.2		578	748506	407444	319238	171861	213313	96008.8		578	408189	389478	318442	314057	81671.7	41962.4
578.5	878797	648508	458238	397217	263116	203616	179598	178338	165171	164164	142697	122225	111905	98618.4		578.5	749323	407823	319597	172014	213565	96100.5		578.5	408604	389957	318851	314469	81770.9	41999.1
579	879533	649098	458643	397534	263353	203786	179748	178482	165320	164294	142818	122312	111987	98704.1		579	750147	408199	319955	172167	213821	96191.9		579	409025	390432	319258	314880	81870.5	42031.9
579.5	880260	649690	459048	397846	263587	203959	179900	178628	165469	164424	142940	122399	112070	98790.4		579.5	750973	408573	320314	172322	214079	96281.8		579.5	409453	390902	319664	315293	81970.8	42068.2
580	880992	650281	459451	398162	263821	204132	180054	178773	165619	164555	143060	122485	112152	98875.9		580	751788	408955	320674	172474	214333	96373.3		580	409874	391377	320072	315704	82067.8	42104.5
580.5	881732	650874	459856	398475	264056	204302	180206	178917	165767	164688	143181	122571	112234	98962.3		580.5	752616	409329	321028	172631	214584	96469.3		580.5	410304	391847	320483	316123	82164.1	42141.6
581	882470	651466	460262	398789	264294	204472	180357	179061	165913	164819	143299	122658	112317	99050.3		581	753433	409707	321381	172789	214838	96565.9		581	410733	392321	320889	316537	82262.1	42178.5
581.5	883215	652057	460667	399103	264529	204644	180509	179208	166061	164946	143420	122745	112400	99139.5		581.5	754255	410085	321729	172945	215095	96660.7		581.5	411164	392791	321303	316957	82361.3	42216.9
582	883962	652648	461073	399418	264761	204818	180661	179352	166210	165074	143537	122828	112483	99229		582	755084	410468	322076	173102	215347	96753.8		582	411597	393254	321714	317372	82460.5	42254.5
582.5	884717	653240	461481	399730	264996	204988	180813	179497	166360	165203	143657	122912	112566	99318.6		582.5	755907	410849	322429	173259	215601	96843.5		582.5	412026	393731	322128	317786	82562.7	42290.1
583	885473	653831	461885	400047	265231	205162	180966	179645	166510	165332	143775	122998	112649	99408.3		583	756742	411232	322793	173418	215853	96936.3		583	412459	394199	322544	318199	82663	42326.3
583.5	886228	654416	462290	400366	265466	205334	181121	179791	166664	165461	143891	123083	112733	99498.7		583.5	757581	411624	323151	173576	216106	97028.4		583.5	412897	394664	322956	318612	82761.7	42361.6
584	886983	655007	462693	400686	265705	205506	181274	179940	166813	165591	144007	123171	112819	99589.2		584	758414	412022	323505	173738	216365	97124.3		584	413339	395137	323360	319022	82862.2	42397.9
584.5	887730	655590	463092	401009	265942	205677	181429	180089	166961	165723	144124	123255	112903	99680.1		584.5	759261	412424	323861	173898	216626	97218.2		584.5	413783	395608	323777	319439	82964.6	42431.2
585	888486	656177	463497	401333	266182	205847	181584	180234	167109	165853	144242	123340	112986	99770.5		585	760089	412826	324218	174063	216882	97311.3		585	414236	396073	324191	319859	83067.6	42466.9
585.5	889246	656764	463898	401659	266421	206020	181738	180380	167257	165984	144358	123428	113069	99861.7		585.5	760922	413229	324572	174226	217140	97405.9		585.5	414684	396538	324603	320270	83172.8	42502.5
586	890006	657350	464306	401983	266666	206191	181894	180527	167407	166115	144474	123517	113152	99954.1		586	761762	413629	324925	174392	217397	97500		586	415135	397006	325021	320686	83277.7	42536.5
586.5	890765	657937	464715	402308	266912	206360	182051	180676	167553	166246	144591	123604	113235	100047		586.5	762596	414030	325280	174553	217656	97593.7		586.5	415587	397477	325437	321099	83380	42573.2
587	891526	658520	465123	402631	267157	206529	182206	180823	167701	166378	144708	123689	113317	100141		587	763430	414441	325625	174716	217910	97686.2		587	416024	397948	325848	321515	83481.8	42607
587.5	892286	659105	465529	402958	267402	206700	182364	180973	167854	166509	144827	123775	113400	100233		587.5	764263	414848	325975	174883	218168	97777.2		587.5	416473	398419	326257	321935	83579.8	42642.6
588	893037	659690	465932	403281	267651	206871	182522	181120	168003	166639	144948	123861	113483	100324		588	765083	415255	326333	175045	218427	97869.4		588	416923	398891	326670	322352	83679.5	42680.5
588.5	893800	660262	466335	403606	267896	207046	182682	181266	168153	166772	145067	123951	113567	100415		588.5	765887	415655	326691	175211	218683	97960.8		588.5	417370	399367	327078	322772	83782.2	42715.4
589	894566	660834	466730	403934	268142	207218	182839	181415	168304	166906	145184	124040	113652	100509		589	766717	416045	327050	175375	218939	98056.2		589	417816	399845	327485	323192	83881.7	42749.6
589.5	895322	661408	467130	404260	268386	207388	182998	181562	168455	167038	145301	124129	113736	100603		589.5	767542	416439	327410	175537	219195	98150.6		589.5	418261	400325	327889	323615	83984.7	42785.3
590	896088	661980	467530	404586	268631	207561	183154	181706	168605	167169	145417	124218	113821	100696		590	768367	416840	327765	175702	219452	98245.4		590	418706	400804	328290	324033	84086.5	42821.6
590.5	896860	662555	467929	404911	268877	207733	183308	181851	168755	167301	145533	124305	113906	100789		590.5	769196	417239	328121	175862	219712	98337.4		590.5	419144	401283	328696	324454	84188	42857
591	897622	663138	468327	405233	269124	207905	183464	182000	168907	167434	145649	124391	113994	100883		591	770024	417640	328476	176027	219972	98429.2		591	419592	401763	329110	324873	84286.9	42895.8
591.5	898390	663720	468722	405562	269371	208076	183619	182147	169055	167566	145762	124475	114082	100977		591.5	770845	418041	328833	176188	220233	98518.8		591.5	420043	402246	329522	325296	84389.9	42933.3
592	899163	664307	469120	405890	269617	208247	183772	182294	169206	167694	145875	124561	114169	101071		592	771670	418428	329193	176354	220493	98613.3		592	420489	402725	329927	325720	84494.1	42970.4
592.5	899946	664888	469520	406221	269864	208417	183925	182440	169357	167822	145989	124648	114255	101165		592.5	772508	418824	329548	176520	220754	98708.2		592.5	420936	403197	330328	326142	84599.7	43008.6
593	900739	665472	469913	406546	270111	208587	184083	182585	169508	167952	146104	124734	114340	101258		593	773327	419230	329902	176684	221013	98803.5		593	421381	403660	330728	326567	84703.8	43047.2
593.5	901525	666054	470315	406874	270356	208757	184239	182733	169662	168084	146219	124820	114423	101351		593.5	774137	419633	330262	176850	221272	98897.8		593.5	421825	404134	331132	326991	84811	43087
594	902322	666639	470708	407205	270605	208925	184398	182882	169813	168215	146335	124905	114509	101445		594	774946	420028	330627	177013	221529	98991.2		594	422275	404607	331530	327416	84915.6	43124.5
594.5	903110	667232	471108	407538	270850	209096	184555	183027	169963	168348	146451	124992	114596	101537		594.5	775769	420431	330993	177174	221788	99085.6		594.5	422729	405073	331932	327839	85016.2	43162.4
595	903892	667826	471511	407871	271097	209264	184714	183172	170113	168479	146564	125079	114679	101630		595	776606	420829	331364	177338	222046	99181.4		595	423184	405545	332336	328262	85119.1	43198.7
595.5	904677	668424	471906	408201	271346	209435	184871	183318	170265	168614	146677	125168	114762	101724		595.5	777444	421231	331730	177498	222306	99277.4		595.5	423645	406022	332745	328690	85219.1	43236.2
596	905467	669024	472303	408523	271595	209603	185029	183466	170414	168747	146791	125255	114843	101815		596	778278	421628	332100	177657	222569	99374.6		596	424104	406505	333158	329115	85320.7	43272.7
596.5	906254	669626	472697	408849	271841	209775	185185	183610	170570	168881	146905	125348	114922	101909		596.5	779099	422023	332473	177820	222831	99474.2		596.5	424563	406989	333565	329544	85420.2	43310.1
597	907046	670223	473090	409173	272091	209947	185345	183755	170723	169015	147020	125438	115002	102002		597	779925	422422	332837	177981	223096	99573.7		597	425032	407483	333971	329971	85524.9	43345.7
597.5	907840	670819	473478	409494	272341	210115	185502	183902	170874	169148	147133	125528	115084	102095		597.5	780745	422821	333203	178143	223359	99674.4		597.5	425500	407980	334382	330401	85627.5	43381.9
598	908643	671420	473873	409816	272588	210284	185658	184047	171024	169283	147244	125620	115164	102187		598	781578	423219	333571	178307	223622	99772.6		598	425975	408472	334788	330831	85731.3	43418.2
598.5	909440	672014	474269	410144	272837	210453	185812	184192	171174	169418	147357	125712	115246	102277		598.5	782406	423615	333944	178468	223886	99868.4		598.5	426439	408957	335195	331260	85836.7	43452.8
599	910239	672618	474666	410477	273089	210623	185966	184339	171325	169555	147471	125800	115326	102371		599	783244	424009	334323	178630	224152	99965.7		599	426915	409435	335611	331687	85937.3	43487.9
599.5	911028	673226	475065	410811	273337	210792	186119	184485	171473	169690	147582	125887	115408	102462		599.5	784063	424394	334698	178791	224424	100064		599.5	427393	409909	336029	332114	86038.9	43524.2
600	911825	673832	475468	411139	273589	210962	186273	184628	171625	169824	147697	125975	115489	102553		600	784896	424780	335071	178952	224693	100161		600	427867	410392	336442	332545	86145.4	43554.8
600.5	912626	674446	475872	411467	273838	211130	186426	184769	171774	169956	147813	126062	115569	102643		600.5	785736	425166	335445	179111	224961	100255		600.5	428341	410881	336852	332973	86252	43583
601	913437	675062	476275	411799	274087	211294	186578	184907	171926	170090	147927	126151	115651	102735		601	786569	425555	335820	179268	225229	100349		601	428814	411372	337266	333401	86355.7	43614.5
601.5	914245	675674	476678	412131	274336	211456	186729	185047	172079	170224	148043	126240	115732	102828		601.5	787394	425944	336196	179425	225501	100442		601.5	429285	411863	337680	333829	86459.2	43645.3
602	915063	676291	477085	412461	274586	211618	186883	185191	172229	170360	148158	126330	115811	102921		602	788232	426333	336566	179586	225770	100535		602	429752	412349	338105	334257	86561.2	43675.1
602.5	915896	676898	477494	412797	274832	211780	187036	185331	172381	170496	148274	126421	115888	103012		602.5	789065	426722	336936	179749	226036	100626		602.5	430219	412834	338526	334687	86662.9	43706.2
603	916721	677505	477899	413129	275080	211944	187185	185472	172534	170632	148388	126511	115967	103103		603	789887	427105	337303	179911	226302	100721		603	430686	413325	338949	335117	86766.7	43738.9
603.5	917548	678108	478308	413460	275331	212105	187337	185610	172684	170770	148504	126603	116045	103195		603.5	790699	427482	337674	180072	226568	100812		603.5	431150	413809	339376	335549	86872.7	43771.1
604	918374	678709	478715	413793	275580	212270	187487	185749	172830	170910	148620	126694	116123	103288		604	791505	427858	338048	180235	226835	100902		604	431607	414288	339799	335982	86980.4	43804.1
604.5	919200	679312	479120	414125	275829	212430	187635	185885	172982	171048	148735	126786	116201	103382		604.5	792304	428223	338427	180396	227103	100988		604.5	432062	414766	340222	336412	87087.4	43834.8
605	920019	679915	479523	414454	276080	212593	187786	186022	173131	171189	148850	126877	116283	103477		605	793113	428592	338806	180561	227371	101074		605	432521	415243	340640	336841	87194.8	43868.3
605.5	920839	680524	479919	414788	276326	212758	187937	186164	173280	171329	148964	126970	116365	103572		605.5	793923	428964	339183	180725	227636	101159		605.5	432978	415715	341063	337275	87299.6	43899.5
606	921670	681124	480319	415123	276573	212920	188086	186305	173432	171472	149078	127060	116443	103665		606	794733	429349	339554	180891	227905	101243		606	433441	416195	341485	337705	87408	43931.1
606.5	922495	681720	480722	415459	276821	213087	188237	186449	173585	171613	149192	127150	116522	103757		606.5	795535	429735	339925	181056	228173	101330		606.5	433900	416673	341902	338136	87514.2	43960.4
607	923321	682321	481126	415794	277071	213252	188388	186589	173737	171756	149304	127241	116601	103850		607	796317	430126	340296	181221	228440	101416		607	434359	417152	342323	338567	87620.3	43989.9
607.5	924146	682922	481528	416123	277320	213417	188540	186730	173889	171899	149420	127328	116680	103939		607.5	797107	430504	340664	181384	228704	101502		607.5	434822	417635	342739	339001	87725.1	44018.8
608	924968	683520	481930	416450	277568	213586	188692	186872	174039	172043	149534	127418	116761	104030		608	797880	430880	341035	181543	228969	101589		608	435285	418114	343156	339434	87831	44047.1
608.5	925799	684113	482325	416780	277814	213752	188846	187013	174192	172189	149648	127508	116841	104119		608.5	798650	431268	341411	181701	229238	101677		608.5	435751	418596	343571	339866	87940.9	44076.5
609	926632	684705	482724	417110	278059	213920	188999	187153	174344	172333	149763	127597	116925	104207		609	799401	431651	341782	181860	229507	101764		609	436229	419084	343982	340300	88046.9	44102.8
609.5	927464	685285	483124	417443	278306	214087	189152	187295	174492	172476	149877	127683	117008	104296		609.5	800154	432038	342155	182019	229776	101849		609.5	436715	419572	344395	340732	88152.1	44133.1
610	928293	685871	483521	417782	278552	214254	189304	187443	174644	172619	149992	127772	117091	104385		610	800920	432422	342526	182175	230050	101939		610	437198	420059	344810	341165	88256.3	44161.1
610.5	929104	686461	483916	418117	278797	214423	189453	187585	174795	172764	150107	127859	117173	104476		610.5	801678	432797	342898	182332	230319	102032		610.5	437687	420546	345225	341602	88360.6	44190.2
611	929904	687043	484317	418450	279044	214591	189606	187731	174946	172908	150223	127946	117256	104568		611	802437	433178	343271	182487	230591	102125		611	438169	421035	345638	342036	88466.2	44220.5
611.5	930719	687626	484717	418781	279289	214758	189757	187878	175094	173051	150341	128033	117339	104660		611.5	803196	433557	343637	182641	230863	102215		611.5	438655	421523	346045	342474	88575.5	44249.5
612	931528	688223	485122	419107	279536	214925	189907	188026	175244	173198	150456	128122	117423	104750		612	803962	433951	344001	182801	231134	102306		612	439134	422007	346452	342913	88683.5	44280.3
612.5	932338	688815	485518	419437	279782	215094	190059	188172	175392	173344	150571	128207	117507	104838		612.5	804714	434355	344368	182957	231406	102396		612.5	439599	422490	346858	343350	88794	44308.9
613	933146	689407	485918	419766	280033	215263	190212	188320	175537	173491	150686	128291	117589	104930		613	805469	434746	344737	183114	231679	102485		613	440079	422977	347260	343788	88902.1	44340.5
613.5	933955	690000	486314	420098	280283	215434	190362	188469	175681	173635	150804	128378	117673	105022		613.5	806211	435146	345105	183271	231952	102577		613.5	440558	423458	347661	344223	89010.5	44372.2
614	934769	690601	486710	420431	280536	215607	190514	188620	175825	173778	150923	128465	117758	105114		614	806968	435548	345470	183428	232220	102669		614	441035	423942	348063	344656	89120.6	44403
614.5	935587	691197	487108	420768	280789	215778	190664	188773	175972	173920	151043	128552	117843	105205		614.5	807733	435951	345839	183582	232491	102757		614.5	441528	424431	348464	345089	89231.2	44433.2
615	936383	691804	487499	421101	281040	215952	190816	188925	176118	174067	151164	128642	117923	105296		615	808489	436345	346207	183741	232768	102845		615	442010	424919	348869	345520	89338.6	44464.4
615.5	937189	692409	487893	421429	281287	216123	190971	189073	176264	174212	151286	128731	118004	105386		615.5	809244	436744	346578	183903	233039	102931		615.5	442485	425412	349272	345945	89445.2	44495.5
616	937999	693013	488291	421765	281539	216293	191123	189223	176410	174355	151407	128820	118083	105475		616	809985	437138	346946	184061	233316	103017		616	442959	425912	349680	346376	89550.3	44525.2
616.5	938821	693617	488691	422100	281790	216464	191277	189376	176554	174499	151527	128912	118165	105565		616.5	810726	437531	347318	184220	233596	103102		616.5	443433	426410	350088	346811	89651.6	44552.7
617	939644	694224	489096	422436	282042	216634	191431	189527	176699	174642	151648	129002	118247	105654		617	811469	437912	347684	184381	233871	103188		617	443911	426903	350502	347247	89756.5	44583.2
617.5	940466	694830	489504	422766	282296	216805	191584	189677	176842	174786	151771	129093	118330	105743		617.5	812214	438298	348049	184542	234148	103272		617.5	444381	427386	350915	347682	89858.6	44614.6
618	941281	695424	489910	423098	282549	216976	191741	189830	176984	174929	151893	129186	118414	105830		618	812964	438679	348418	184697	234421	103357		618	444850	427865	351332	348120	89960.8	44644
618.5	942093	696025	490319	423428	282804	217146	191897	189983	177123	175072	152016	129280	118499	105917		618.5	813710	439063	348783	184859	234700	103446		618.5	445328	428335	351744	348556	90060.1	44670.7
619	942905	696622	490725	423755	283062	217317	192056	190134	177256	175211	152140	129371	118583	106001		619	814448	439453	349158	185015	234975	103532		619	445796	428807	352160	348990	90159.8	44698.4
619.5	943716	697223	491133	424085	283318	217488	192214	190283	177392	175352	152264	129460	118666	106087		619.5	815188	439849	349535	185168	235254	103622		619.5	446254	429275	352571	349430	90259.7	44725.4
620	944533	697826	491537	424415	283572	217662	192373	190438	177528	175495	152381	129553	118748	106175		620	815932	440249	349903	185326	235528	103710		620	446725	429747	352991	349873	90360	44751.6
620.5	945357	698421	491947	424741	283824	217837	192533	190593	177662	175636	152502	129647	118831	106262		620.5	816675	440646	350278	185480	235807	103795		620.5	447196	430219	353405	350324	90460.5	44780.1
621	946180	699018	492357	425072	284072	218009	192693	190743	177799	175774	152622	129737	118917	106351		621	817411	441040	350656	185631	236083	103883		621	447672	430687	353813	350767	90559.6	44806.5
621.5	946994	699622	492771	425403	284320	218182	192851	190892	177938	175917	152740	129833	118997	106439		621.5	818155	441441	351027	185783	236357	103969		621.5	448141	431162	354224	351215	90659	44833.2
622	947813	700227	493179	425731	284573	218353	193007	191043	178080	176058	152857	129925	119078	106529		622	818887	441836	351398	185936	236632	104058		622	448603	431638	354636	351666	90759.7	44860.7
622.5	948630	700839	493592	426057	284825	218525	193161	191195	178221	176199	152974	130018	119156	106616		622.5	819609	442239	351770	186088	236902	104150		622.5	449066	432113	355063	352114	90859.8	44889.2
623	949443	701449	493994	426379	285071	218699	193312	191349	178356	176339	153091	130106	119237	106705		623	820331	442647	352135	186243	237172	104239		623	449528	432586	355490	352565	90961.2	44919
623.5	950264	702059	494404	426706	285323	218878	193465	191500	178492	176478	153210	130197	119318	106795		623.5	821044	443044	352502	186397	237440	104330		623.5	449995	433071	355915	353016	91062.6	44949.3
624	951091	702676	494808	427036	285568	219053	193618	191657	178629	176617	153326	130288	119400	106880		624	821760	443436	352868	186549	237705	104421		624	450471	433548	356339	353466	91163.2	44975.8
624.5	951920	703292	495206	427363	285817	219233	193773	191813	178767	176756	153443	130379	119482	106967		624.5	822484	443832	353238	186700	237970	104510		624.5	450949	434025	356758	353915	91262.7	45002.2
625	952750	703921	495610	427689	286062	219410	193930	191968	178904	176896	153561	130470	119563	107056		625	823208	444226	353611	186857	238235	104602		625	451428	434512	357182	354364	91360	45029.2
625.5	953573	704553	496013	428013	286305	219592	194086	192123	179037	177035	153680	130563	119646	107145		625.5	823931	444628	353987	187007	238496	104696		625.5	451911	434989	357612	354814	91454.2	45053.6
626	954404	705177	496424	428339	286553	219772	194241	192278	179174	177175	153800	130655	119727	107234		626	824637	445031	354361	187157	238753	104794		626	452399	435474	358042	355262	91551.9	45081.3
626.5	955239	705806	496834	428658	286801	219954	194396	192429	179305	177314	153925	130747	119811	107325		626.5	825354	445444	354739	187304	239014	104892		626.5	452879	435956	358474	355711	91650.4	45109.3
627	956065	706437	497243	428978	287046	220137	194544	192581	179435	177455	154049	130840	119893	107415		627	826062	445858	355114	187458	239274	104987		627	453363	436427	358896	356162	91752.2	45137.5
627.5	956898	707073	497656	429297	287293	220320	194694	192731	179570	177593	154172	130933	119975	107507		627.5	826754	446267	355487	187610	239531	105079		627.5	453864	436888	359321	356612	91853.7	45168.4
628	957722	707708	498074	429618	287535	220501	194846	192883	179704	177732	154293	131023	120057	107598		628	827444	446672	355868	187759	239792	105172		628	454366	437338	359742	357059	91950.5	45195.2
628.5	958545	708345	498486	429946	287779	220683	194997	193036	179838	177872	154415	131116	120141	107686		628.5	828135	447072	356245	187910	240052	105264		628.5	454873	437787	360166	357509	92051.9	45223.4
629	959368	708982	498903	430269	288018	220868	195145	193186	179970	178011	154538	131210	120227	107774		629	828805	447478	356621	188063	240313	105354		629	455383	438238	360603	357961	92154.1	45251.6
629.5	960201	709623	499313	430594	288257	221055	195295	193333	180103	178149	154660	131304	120316	107864		629.5	829489	447891	356999	188213	240574	105446		629.5	455897	438694	361028	358418	92259.2	45282.2
630	961030	710259	499730	430917	288500	221237	195444	193483	180234	178291	154779	131401	120407	107952		630	830157	448287	357381	188362	240834	105542		630	456401	439143	361455	358877	92359.1	45312.7
630.5	961852	710898	500148	431237	288746	221417	195595	193637	180364	178431	154900	131495	120494	108041		630.5	830828	448676	357757	188511	241092	105635		630.5	456911	439598	361882	359334	92457.9	45342
631	962686	711538	500568	431555	288994	221598	195745	193787	180494	178570	155019	131585	120583	108130		631	831497	449075	358137	188655	241347	105728		631	457427	440050	362317	359791	92560.1	45369.8
631.5	963521	712181	500993	431880	289244	221781	195895	193939	180622	178712	155138	131679	120669	108220		631.5	832163	449485	358516	188804	241606	105820		631.5	457937	440493	362745	360244	92658.6	45398.5
632	964359	712821	501412	432202	289496	221962	196042	194094	180750	178854	155258	131774	120758	108306		632	832843	449894	358901	188950	241867	105914		632	458447	440952	363174	360701	92760.3	45425.5
632.5	965185	713467	501830	432526	289748	222142	196188	194249	180878	178993	155376	131869	120848	108392		632.5	833532	450294	359286	189096	242127	106009		632.5	458963	441420	363609	361160	92863.3	45455.9
633	966017	714109	502250	432848	290000	222325	196334	194404	181007	179131	155495	131961	120936	108477		633	834217	450684	359668	189241	242392	106104		633	459474	441880	364032	361617	92961.9	45482.5
633.5	966847	714745	502671	433178	290248	222510	196477	194559	181136	179268	155611	132055	121024	108562		633.5	834900	451072	360055	189383	242658	106202		633.5	459984	442339	364464	362076	93060.9	45508.7
634	967675	715379	503086	433510	290497	222693	196620	194709	181266	179407	155724	132149	121114	108649		634	835576	451451	360438	189526	242923	106297		634	460486	442801	364892	362533	93160.3	45536.6
634.5	968516	716015	503496	433843	290744	222876	196766	194863	181395	179549	155838	132242	121206	108735		634.5	836261	451837	360817	189675	243187	106393		634.5	460995	443250	365325	362985	93260.8	45562.6
635	969347	716657	503906	434172	290990	223058	196914	195019	181526	179690	155949	132337	121297	108823		635	836946	452227	361195	189826	243448	106488		635	461505	443690	365763	363446	93361.1	45589.6
635.5	970181	717306	504311	434502	291240	223242	197056	195172	181656	179827	156062	132432	121389	108912		635.5	837630	452622	361576	189975	243711	106581		635.5	462012	444127	366206	363906	93464.4	45618
636	971013	717953	504723	434832	291493	223425	197196	195327	181784	179965	156178	132527	121480	109001		636	838315	453012	361965	190121	243973	106676		636	462522	444580	366637	364364	93563.4	45646
636.5	971839	718594	505129	435166	291749	223609	197337	195479	181913	180103	156287	132621	121572	109088		636.5	838992	453405	362349	190266	244238	106772		636.5	463021	445023	367063	364830	93662.3	45671.5
637	972667	719234	505528	435493	291999	223797	197477	195635	182040	180240	156398	132716	121661	109176		637	839665	453785	362730	190414	244506	106863		637	463520	445472	367490	365296	93761	45700.8
637.5	973499	719865	505931	435819	292248	223982	197616	195788	182166	180379	156506	132806	121748	109266		637.5	840332	454185	363110	190565	244770	106959		637.5	464016	445918	367923	365764	93863.7	45727.1
638	974343	720489	506327	436150	292499	224169	197754	195942	182295	180520	156618	132898	121834	109356		638	841010	454573	363498	190715	245036	107055		638	464512	446369	368356	366232	93962.9	45753.3
638.5	975177	721110	506718	436481	292748	224352	197892	196098	182419	180657	156724	132987	121924	109449		638.5	841672	454954	363879	190861	245297	107145		638.5	465004	446821	368789	366700	94064.6	45780.6
639	976021	721722	507119	436811	292998	224531	198031	196252	182542	180793	156832	133078	122014	109539		639	842347	455344	364271	191002	245560	107238		639	465498	447272	369224	367167	94167	45809
639.5	976863	722335	507517	437140	293247	224711	198171	196408	182666	180931	156942	133169	122103	109628		639.5	843027	455733	364656	191149	245824	107330		639.5	465993	447724	369653	367630	94270.5	45833.9
640	977702	722949	507915	437472	293500	224888	198312	196568	182789	181067	157053	133263	122189	109717		640	843718	456133	365038	191296	246088	107422		640	466480	448170	370086	368088	94372.2	45860.2
640.5	978538	723563	508306	437808	293751	225070	198456	196725	182913	181205	157167	133356	122279	109807		640.5	844402	456520	365420	191444	246348	107512		640.5	466969	448620	370517	368544	94475.1	45888
641	979373	724182	508704	438152	293997	225249	198602	196881	183036	181344	157280	133447	122367	109895		641	845102	456907	365792	191591	246609	107604		641	467448	449066	370942	368998	94575.3	45916.4
641.5	980212	724795	509100	438502	294244	225428	198744	197040	183158	181480	157391	133537	122456	109986		641.5	845810	457284	366173	191739	246871	107699		641.5	467924	449511	371363	369456	94674.8	45945.9
642	981063	725414	509486	438846	294490	225606	198885	197197	183283	181618	157499	133630	122544	110076		642	846510	457661	366554	191888	247135	107791		642	468412	449947	371790	369917	94775	45972
642.5	981922	726040	509876	439190	294739	225783	199027	197351	183407	181752	157607	133724	122635	110164		642.5	847215	458027	366936	192034	247402	107881		642.5	468890	450401	372213	370382	94876.1	45997.8
643	982781	726658	510264	439538	294984	225960	199169	197503	183531	181890	157717	133821	122723	110253		643	847922	458402	367320	192174	247662	107973		643	469370	450850	372631	370847	94978.8	46027
643.5	983648	727274	510645	439889	295223	226132	199311	197656	183658	182026	157827	133914	122809	110341		643.5	848627	458784	367702	192317	247923	108065		643.5	469856	451300	373053	371315	95078.4	46054.7
644	984507	727881	511026	440237	295466	226304	199453	197811	183785	182158	157939	134006	122897	110428		644	849325	459167	368077	192459	248187	108162		644	470345	451756	373479	371781	95176.7	46086.4
644.5	985368	728485	511413	440587	295707	226475	199598	197970	183916	182296	158050	134100	122981	110514		644.5	850029	459550	368458	192604	248451	108256		644.5	470838	452196	373900	372247	95277.3	46116.4
645	986235	729084	511806	440937	295953	226654	199737	198128	184044	182431	158163	134194	123068	110601		645	850722	459922	368833	192748	248713	108346		645	471336	452641	374316	372706	95378.2	46144.8
645.5	987099	729692	512199	441291	296192	226829	199878	198287	184174	182565	158278	134289	123157	110689		645.5	851418	460292	369211	192892	248980	108437		645.5	471848	453090	374735	373166	95479.2	46177.1
646	987962	730305	512597	441641	296436	227005	200023	198447	184306	182698	158392	134382	123245	110776		646	852122	460666	369581	193031	249251	108527		646	472360	453552	375152	373631	95579.5	46208.3
646.5	988822	730917	512995	441991	296679	227186	200166	198602	184439	182832	158506	134476	123337	110862		646.5	852828	461056	369961	193167	249517	108619		646.5	472880	454017	375567	374097	95677.1	46237.7
647	989685	731523	513391	442344	296924	227367	200309	198754	184571	182965	158623	134569	123428	110947		647	853514	461451	370345	193308	249780	108714		647	473394	454483	375984	374568	95777.4	46267
647.5	990544	732134	513782	442698	297166	227547	200456	198908	184701	183098	158737	134665	123519	111030		647.5	854202	461848	370728	193451	250049	108806		647.5	473908	454944	376397	375046	95879.5	46300.7
648	991400	732750	514184	443054	297407	227727	200602	199057	184829	183232	158848	134760	123609	111116		648	854898	462247	371109	193592	250319	108897		648	474419	455398	376822	375519	95985.1	46331.8
648.5	992265	733365	514593	443408	297646	227904	200747	199206	184959	183367	158961	134852	123702	111201		648.5	855587	462632	371494	193725	250584	108986		648.5	474933	455848	377257	375993	96084.9	46358.9
649	993141	733974	515002	443760	297886	228082	200895	199354	185086	183499	159073	134942	123794	111286		649	856281	462999	371878	193868	250853	109077		649	475458	456306	377673	376475	96187.8	46383.7
649.5	994006	734592	515405	444111	298127	228262	201045	199502	185214	183631	159186	135036	123886	111372		649.5	856979	463373	372266	194013	251119	109166		649.5	475986	456768	378091	376953	96287.5	46410.7
650	994862	735214	515809	444462	298370	228443	201195	199653	185344	183761	159300	135130	123976	111457		650	857668	463759	372645	194161	251384	109253		650	476527	457228	378507	377435	96386.7	46436.7
650.5	995733	735825	516224	444806	298610	228624	201342	199805	185474	183893	159415	135224	124069	111543		650.5	858361	464148	373031	194304	251653	109339		650.5	477058	457688	378912	377918	96490.2	46462.9
651	996600	736447	516641	445149	298846	228803	201490	199958	185596	184023	159529	135314	124163	111629		651	859051	464530	373426	194448	251925	109427		651	477589	458148	379311	378403	96592.2	46489.7
651.5	997457	737084	517064	445494	299082	228983	201641	200112	185722	184152	159642	135403	124257	111714		651.5	859743	464915	373819	194589	252192	109517		651.5	478127	458609	379720	378885	96695.9	46516.6
652	998303	737718	517482	445837	299322	229160	201786	200266	185847	184284	159756	135494	124349	111798		652	860441	465296	374203	194732	252453	109606		652	478682	459067	380137	379367	96798.1	46544.8
652.5	999139	738359	517896	446176	299567	229339	201930	200421	185973	184415	159871	135588	124442	111883		652.5	861139	465691	374586	194873	252719	109695		652.5	479257	459527	380557	379841	96898.3	46569.5
653	999977	738988	518310	446516	299811	229518	202070	200577	186100	184547	159985	135680	124536	111969		653	861828	466087	374968	195022	252987	109784		653	479822	459988	380978	380315	97004	46593.7
653.5	1000810	739620	518733	446853	300049	229698	202215	200736	186224	184678	160100	135768	124631	112053		653.5	862522	466486	375342	195170	253258	109870		653.5	480381	460445	381393	380795	97106.3	46618.9
654	1001650	740263	519155	447187	300285	229880	202361	200895	186353	184807	160212	135858	124726	112139		654	863210	466880	375716	195315	253526	109957		654	480936	460907	381803	381272	97212.4	46642.3
654.5	1002500	740897	519577	447527	300520	230061	202511	201053	186479	184938	160325	135946	124823	112226		654.5	863903	467275	376088	195454	253796	110042		654.5	481486	461375	382211	381745	97320.7	46667.1
655	1003360	741530	520006	447876	300757	230244	202662	201210	186605	185070	160436	136037	124917	112314		655	864616	467671	376457	195596	254066	110132		655	482046	461833	382625	382218	97425.6	46693.2
655.5	1004200	742180	520427	448235	300995	230430	202808	201363	186732	185201	160549	136127	125009	112400		655.5	865313	468065	376837	195729	254332	110218		655.5	482601	462294	383039	382699	97530	46716.4
656	1005050	742830	520848	448591	301227	230613	202953	201515	186859	185332	160663	136218	125103	112485		656	866026	468454	377219	195864	254598	110303		656	483162	462747	383451	383169	97636.4	46740.6
656.5	1005900	743473	521268	448947	301460	230801	203098	201668	186984	185461	160773	136310	125195	112570		656.5	866743	468850	377600	195997	254864	110386		656.5	483730	463204	383857	383641	97743.8	46761.8
657	1006770	744112	521689	449307	301693	230988	203245	201819	187110	185589	160886	136401	125290	112656		657	867464	469231	377993	196131	255128	110472		657	484293	463664	384267	384113	97851.8	46788.9
657.5	1007640	744761	522109	449670	301932	231170	203394	201973	187233	185713	161001	136496	125386	112738		657.5	868189	469623	378400	196264	255393	110558		657.5	484862	464119	384677	384589	97955	46812.4
658	1008500	745412	522527	450034	302172	231351	203543	202126	187358	185843	161117	136594	125481	112819		658	868889	470004	378803	196397	255663	110642		658	485410	464571	385090	385063	98055.4	46833.7
658.5	1009340	746071	522949	450394	302414	231533	203685	202276	187485	185970	161231	136693	125571	112899		658.5	869592	470375	379210	196528	255931	110726		658.5	485969	465029	385506	385545	98156.8	46855.3
659	1010190	746735	523375	450757	302651	231716	203829	202427	187611	186103	161347	136788	125665	112982		659	870288	470752	379613	196659	256203	110814		659	486506	465487	385917	386027	98258.7	46878.9
659.5	1011020	747392	523804	451120	302889	231901	203972	202580	187737	186235	161463	136885	125755	113062		659.5	870978	471133	380008	196791	256477	110906		659.5	487052	465954	386326	386503	98362.1	46902.3
660	1011840	748037	524229	451484	303129	232083	204121	202733	187862	186363	161578	136984	125848	113143		660	871666	471513	380411	196925	256748	110992		660	487607	466429	386737	386979	98466.8	46923
660.5	1012670	748693	524657	451847	303368	232261	204264	202890	187990	186492	161692	137080	125937	113224		660.5	872348	471897	380806	197061	257022	111078		660.5	488165	466894	387154	387455	98570.6	46942
661	1013490	749342	525079	452205	303608	232443	204404	203046	188115	186623	161809	137179	126031	113306		661	873034	472281	381202	197193	257298	111164		661	488708	467351	387576	387931	98674.1	46965.5
661.5	1014310	749989	525498	452567	303843	232631	204544	203206	188242	186749	161925	137278	126126	113393		661.5	873732	472664	381597	197324	257579	111251		661.5	489244	467812	387998	388403	98776.7	46988.1
662	1015150	750640	525911	452932	304085	232815	204687	203365	188373	186874	162044	137376	126219	113481		662	874428	473053	381994	197454	257861	111333		662	489792	468269	388421	388886	98884	47010.3
662.5	1015970	751289	526323	453288	304332	233001	204833	203525	188505	187000	162163	137472	126310	113565		662.5	875126	473432	382391	197581	258142	111420		662.5	490350	468733	388851	389364	98988.8	47037
663	1016800	751939	526734	453649	304584	233190	204981	203686	188636	187126	162280	137572	126402	113650		663	875834	473825	382782	197708	258417	111506		663	490893	469194	389273	389845	99091.9	47062.9
663.5	1017620	752589	527152	454005	304832	233377	205127	203845	188764	187255	162395	137669	126492	113733		663.5	876534	474215	383170	197833	258695	111591		663.5	491436	469660	389699	390326	99191.9	47090
664	1018430	753247	527574	454355	305083	233559	205272	204002	188891	187377	162509	137763	126582	113817		664	877254	474596	383557	197959	258972	111677		664	491977	470128	390131	390810	99295.4	47117.2
664.5	1019250	753918	527985	454707	305332	233744	205416	204153	189019	187504	162630	137858	126673	113902		664.5	877960	474986	383941	198078	259252	111758		664.5	492505	470596	390566	391292	99396.3	47144.7
665	1020070	754592	528394	455065	305580	233928	205562	204303	189146	187633	162750	137954	126764	113988		665	878665	475375	384327	198201	259530	111844		665	493029	471062	391002	391771	99493.4	47167.9
665.5	1020900	755262	528810	455424	305825	234110	205709	204455	189275	187761	162871	138048	126857	114073		665.5	879363	475755	384723	198329	259811	111927		665.5	493550	471531	391440	392243	99590.4	47190.6
666	1021710	755925	529232	455784	306065	234290	205850	204605	189404	187889	162991	138140	126950	114161		666	880052	476128	385116	198455	260090	112012		666	494070	472007	391878	392719	99693.1	47215.6
666.5	1022520	756586	529643	456143	306307	234473	205989	204759	189531	188016	163115	138234	127044	114247		666.5	880730	476476	385511	198570	260373	112095		666.5	494576	472494	392319	393198	99792.4	47237.4
667	1023320	757237	530057	456493	306555	234656	206131	204911	189655	188141	163235	138327	127141	114333		667	881386	476833	385909	198690	260659	112174		667	495083	472964	392757	393675	99887	47260.2
667.5	1024130	757908	530480	456843	306794	234839	206272	205066	189781	188270	163358	138424	127237	114419		667.5	882048	477182	386307	198807	260938	112254		667.5	495575	473444	393199	394149	99984.4	47284.8
668	1024950	758599	530902	457193	307030	235026	206412	205225	189907	188401	163475	138520	127332	114506		668	882730	477542	386706	198927	261221	112335		668	496062	473917	393644	394624	100079	47307.1
668.5	1025760	759282	531325	457530	307266	235216	206551	205384	190032	188528	163593	138615	127423	114592		668.5	883425	477884	387107	199045	261507	112418		668.5	496543	474399	394085	395095	100178	47330.3
669	1026560	759953	531742	457873	307500	235404	206688	205537	190154	188650	163707	138714	127515	114680		669	884118	478232	387498	199160	261790	112500		669	497024	474871	394525	395570	100280	47348.8
669.5	1027360	760616	532151	458218	307728	235591	206826	205688	190279	188772	163823	138811	127610	114769		669.5	884816	478577	387897	199272	262069	112576		669.5	497509	475330	394973	396050	100380	47370.5
670	1028170	761280	532557	458569	307957	235777	206970	205843	190406	188893	163940	138907	127705	114856		670	885516	478934	388306	199382	262345	112654		670	498007	475785	395415	396527	100480	47392.3
670.5	1028980	761963	532964	458915	308184	235966	207111	205998	190532	189017	164059	139002	127800	114944		670.5	886228	479300	388717	199499	262624	112732		670.5	498503	476232	395865	397010	100579	47416.2
671	1029780	762648	533369	459265	308414	236156	207257	206156	190657	189142	164178	139098	127896	115033		671	886941	479670	389125	199613	262904	112813		671	498989	476678	396311	397491	100680	47439.2
671.5	1030580	763327	533774	459611	308639	236338	207402	206317	190786	189270	164295	139198	127989	115125		671.5	887643	480030	389541	199729	263186	112890		671.5	499473	477107	396761	397978	100784	47466.2
672	1031380	764011	534185	459974	308860	236523	207545	206479	190914	189400	164413	139298	128086	115214		672	888352	480388	389953	199838	263461	112972		672	499969	477553	397206	398457	100888	47493.1
672.5	1032190	764699	534592	460325	309083	236711	207689	206638	191044	189531	164527	139399	128179	115303		672.5	889101	480746	390360	199943	263738	113054		672.5	500448	477996	397664	398931	100987	47518.8
673	1033000	765376	534989	460672	309306	236899	207828	206800	191174	189660	164638	139504	128277	115392		673	889851	481117	390776	200048	264020	113134		673	500925	478430	398113	399416	101088	47544
673.5	1033810	766052	535389	461019	309528	237090	207968	206956	191305	189789	164751	139609	128375	115481		673.5	890584	481491	391202	200157	264307	113216		673.5	501399	478879	398566	399895	101189	47569.3
674	1034610	766717	535786	461365	309747	237284	208109	207115	191436	189920	164865	139712	128469	115573		674	891336	481861	391622	200267	264595	113295		674	501877	479338	399015	400382	101293	47596.9
674.5	1035410	767378	536199	461718	309966	237470	208255	207281	191567	190046	164984	139815	128560	115662		674.5	892095	482239	392042	200378	264881	113374		674.5	502354	479783	399479	400866	101393	47622.5
675	1036220	768050	536610	462066	310192	237658	208399	207447	191699	190173	165096	139918	128650	115748		675	892867	482611	392455	200484	265166	113457		675	502818	480230	399938	401353	101496	47653.2
675.5	1037030	768717	537019	462423	310416	237847	208543	207613	191831	190298	165213	140026	128738	115837		675.5	893644	482981	392871	200593	265451	113537		675.5	503283	480673	400398	401831	101602	47679.1
676	1037830	769383	537421	462774	310643	238035	208693	207779	191961	190422	165326	140133	128830	115926		676	894408	483351	393286	200700	265736	113618		676	503742	481127	400866	402308	101714	47708
676.5	1038610	770053	537825	463123	310877	238228	208845	207945	192089	190546	165438	140239	128924	116016		676.5	895164	483705	393702	200806	266021	113699		676.5	504205	481565	401326	402796	101822	47734.1
677	1039400	770730	538239	463471	311109	238423	208991	208113	192216	190671	165550	140342	129016	116105		677	895929	484065	394128	200910	266311	113780		677	504671	482002	401795	403293	101928	47763.1
677.5	1040170	771402	538658	463820	311330	238614	209135	208281	192342	190794	165663	140446	129110	116195		677.5	896715	484405	394554	201015	266596	113863		677.5	505137	482437	402247	403778	102038	47788.7
678	1040930	772082	539071	464170	311547	238803	209280	208451	192470	190914	165775	140546	129208	116286		678	897507	484755	394984	201117	266880	113947		678	505609	482882	402702	404265	102151	47818.2
678.5	1041690	772750	539493	464522	311766	238993	209423	208617	192599	191042	165895	140650	129307	116377		678.5	898306	485110	395419	201219	267158	114023		678.5	506069	483320	403156	404751	102259	47846.1
679	1042420	773420	539915	464872	311987	239176	209567	208786	192727	191169	166014	140753	129405	116467		679	899096	485471	395870	201320	267435	114108		679	506542	483771	403611	405246	102371	47874
679.5	1043160	774085	540333	465218	312205	239365	209710	208956	192852	191292	166135	140856	129502	116557		679.5	899928	485835	396322	201419	267706	114190		679.5	507018	484199	404071	405734	102481	47893.3
680	1043900	774745	540746	465560	312426	239548	209859	209122	192983	191420	166253	140963	129601	116647		680	900744	486211	396777	201520	267979	114277		680	507497	484630	404529	406225	102587	47917.4
680.5	1044650	775410	541162	465907	312653	239734	210006	209290	193107	191548	166379	141068	129699	116736		680.5	901552	486564	397234	201621	268260	114361		680.5	507968	485075	404983	406712	102695	47941.3
681	1045400	776066	541578	466247	312871	239922	210156	209458	193234	191672	166505	141169	129796	116828		681	902372	486908	397685	201723	268538	114447		681	508431	485499	405430	407200	102797	47969.5
681.5	1046150	776714	541987	466593	313096	240114	210309	209631	193358	191798	166629	141272	129889	116922		681.5	903199	487258	398124	201824	268814	114529		681.5	508893	485933	405894	407685	102898	47996.5
682	1046900	777355	542394	466950	313314	240306	210464	209801	193481	191925	166752	141374	129983	117014		682	904033	487614	398558	201923	269088	114614		682	509354	486363	406358	408174	103007	48023.7
682.5	1047640	777995	542802	467318	313535	240490	210614	209973	193599	192047	166877	141476	130075	117104		682.5	904860	487961	398985	202022	269365	114697		682.5	509825	486784	406817	408662	103113	48052.3
683	1048370	778629	543201	467690	313755	240675	210764	210149	193719	192170	166998	141577	130167	117195		683	905705	488306	399413	202120	269635	114784		683	510282	487221	407262	409151	103218	48083.4
683.5	1049090	779278	543611	468063	313972	240863	210914	210323	193840	192294	167130	141679	130263	117284		683.5	906535	488666	399849	202216	269900	114876		683.5	510751	487659	407715	409637	103322	48113.2
684	1049800	779924	544026	468435	314196	241056	211067	210499	193957	192422	167261	141776	130356	117372		684	907352	489010	400288	202309	270170	114967		684	511220	488108	408173	410127	103427	48141.9
684.5	1050510	780563	544436	468806	314415	241245	211214	210671	194079	192551	167392	141876	130451	117465		684.5	908177	489365	400706	202404	270441	115052		684.5	511688	488539	408627	410624	103529	48172.3
685	1051230	781205	544846	469182	314638	241439	211358	210837	194196	192681	167525	141973	130549	117556		685	909003	489726	401125	202507	270708	115138		685	512150	488971	409087	411125	103626	48200.7
685.5	1051940	781861	545254	469565	314852	241631	211505	211005	194311	192810	167659	142074	130644	117646		685.5	909830	490081	401548	202610	270965	115229		685.5	512630	489388	409555	411611	103724	48226.3
686	1052650	782516	545668	469954	315074	241820	211652	211175	194425	192940	167792	142173	130742	117735		686	910655	490441	401966	202710	271225	115316		686	513110	489819	410035	412098	103824	48253.4
686.5	1053360	783164	546067	470330	315299	242008	211800	211349	194530	193068	167924	142269	130839	117827		686.5	911494	490789	402386	202805	271480	115400		686.5	513583	490254	410514	412588	103925	48277.4
687	1054070	783814	546471	470701	315529	242193	211945	211523	194639	193198	168053	142370	130935	117920		687	912360	491145	402806	202896	271737	115480		687	514049	490683	411002	413076	104029	48304.6
687.5	1054790	784458	546875	471067	315754	242375	212088	211696	194748	193329	168181	142471	131030	118012		687.5	913232	491524	403223	202995	272000	115561		687.5	514523	491125	411490	413574	104134	48331.8
688	1055500	785103	547273	471437	315988	242560	212229	211869	194855	193461	168313	142575	131125	118102		688	914118	491886	403647	203095	272262	115642		688	515001	491562	411976	414074	104232	48357.7
688.5	1056240	785755	547676	471808	316217	242735	212374	212041	194965	193587	168440	142678	131220	118193		688.5	915009	492239	404063	203190	272523	115730		688.5	515481	492000	412472	414570	104331	48385.3
689	1056950	786395	548078	472175	316443	242920	212516	212212	195079	193710	168567	142781	131315	118282		689	915905	492608	404489	203292	272782	115820		689	515950	492442	412971	415069	104437	48411.4
689.5	1057670	787034	548479	472528	316671	243095	212661	212387	195193	193836	168697	142886	131409	118373		689.5	916810	492958	404907	203408	273039	115913		689.5	516432	492893	413464	415561	104541	48443.6
690	1058390	787670	548885	472894	316904	243276	212804	212562	195303	193962	168826	142987	131505	118467		690	917709	493325	405331	203516	273297	116003		690	516918	493345	413967	416055	104635	48472.8
690.5	1059090	788311	549289	473257	317141	243459	212948	212738	195414	194089	168957	143087	131599	118558		690.5	918603	493701	405752	203621	273554	116096		690.5	517393	493801	414466	416553	104738	48501.6
691	1059790	788955	549689	473614	317374	243637	213088	212908	195525	194214	169095	143188	131697	118649		691	919501	494066	406180	203727	273812	116181		691	517893	494242	414953	417048	104841	48529.1
691.5	1060500	789607	550093	473968	317610	243822	213226	213082	195641	194345	169232	143290	131794	118742		691.5	920390	494437	406618	203819	274070	116266		691.5	518380	494676	415438	417551	104946	48551.8
692	1061190	790249	550493	474319	317846	244002	213363	213247	195757	194472	169366	143392	131890	118839		692	921272	494812	407046	203914	274322	116355		692	518867	495118	415919	418040	105051	48575.2
692.5	1061890	790903	550889	474673	318084	244183	213497	213410	195874	194604	169503	143495	131986	118937		692.5	922164	495183	407471	204023	274576	116452		692.5	519359	495576	416402	418535	105152	48597.9
693	1062590	791556	551293	475023	318324	244362	213631	213573	195990	194734	169637	143601	132082	119032		693	923031	495560	407905	204132	274826	116546		693	519845	496037	416886	419037	105255	48617.4
693.5	1063290	792214	551695	475376	318559	244538	213764	213744	196107	194862	169776	143708	132175	119125		693.5	923908	495925	408343	204230	275080	116640		693.5	520345	496498	417366	419539	105360	48642
694	1063980	792862	552102	475728	318797	244709	213899	213914	196219	194994	169917	143815	132273	119213		694	924805	496254	408753	204339	275337	116737		694	520834	496934	417836	420047	105467	48666.3
694.5	1064680	793519	552503	476078	319036	244879	214040	214086	196335	195125	170058	143921	132366	119300		694.5	925706	496614	409167	204436	275588	116836		694.5	521333	497370	418314	420554	105574	48691.6
695	1065380	794175	552900	476428	319278	245048	214181	214261	196451	195262	170201	144027	132464	119388		695	926594	496964	409599	204534	275844	116932		695	521823	497802	418786	421060	105680	48714.9
695.5	1066080	794843	553303	476774	319526	245217	214323	214436	196571	195398	170349	144133	132564	119477		695.5	927467	497321	410042	204627	276101	117024		695.5	522329	498234	419256	421564	105788	48739.3
696	1066790	795496	553712	477123	319772	245387	214465	214609	196685	195536	170499	144237	132666	119563		696	928332	497681	410490	204715	276357	117113		696	522839	498664	419723	422066	105895	48761.9
696.5	1067500	796142	554126	477466	320024	245562	214605	214781	196796	195666	170654	144342	132770	119654		696.5	929183	498036	410930	204796	276617	117203		696.5	523363	499106	420191	422573	106001	48783.6
697	1068210	796785	554533	477815	320276	245737	214749	214955	196902	195800	170805	144452	132870	119740		697	930040	498408	411369	204873	276874	117293		697	523882	499545	420680	423084	106107	48807.7
697.5	1068910	797421	554936	478168	320534	245907	214893	215128	197006	195936	170955	144559	132969	119830		697.5	930896	498761	411796	204951	277133	117390		697.5	524393	499985	421153	423594	106216	48834.4
698	1069620	798053	555352	478525	320786	246080	215038	215310	197112	196073	171103	144669	133068	119921		698	931749	499110	412226	205038	277398	117486		698	524908	500414	421637	424115	106322	48855.4
698.5	1070330	798680	555767	478885	321044	246250	215188	215485	197219	196209	171250	144777	133164	120009		698.5	932584	499464	412651	205121	277658	117582		698.5	525419	500861	422123	424629	106434	48873.5
699	1071040	799304	556169	479242	321305	246428	215335	215658	197323	196342	171397	144886	133259	120104		699	933424	499813	413077	205210	277921	117682		699	525925	501304	422604	425150	106547	48895.3
699.5	1071780	799927	556583	479594	321566	246608	215481	215830	197427	196475	171542	144995	133355	120195		699.5	934265	500170	413499	205293	278185	117786		699.5	526440	501750	423089	425668	106656	48911.4
700	1072540	800548	557011	479936	321827	246782	215625	215999	197533	196614	171684	145098	133453	120285		700	935101	500522	413926	205387	278452	117886		700	526975	502196	423588	426191	106774	48930.9
700.5	1073280	801149	557437	480289	322095	246958	215771	216171	197633	196757	171828	145200	133552	120377		700.5	935972	500867	414354	205487	278729	117981		700.5	527502	502638	424073	426718	106891	48952.3
701	1074010	801753	557877	480629	322367	247135	215921	216338	197735	196897	171975	145302	133652	120469		701	936807	501198	414760	205592	279004	118074		701	528007	503098	424558	427235	107007	48969
701.5	1074720	802363	558309	480979	322638	247311	216067	216510	197837	197035	172124	145405	133756	120562		701.5	937664	501533	415168	205698	279285	118168		701.5	528523	503553	425054	427759	107117	48988.6
702	1075440	802971	558726	481328	322907	247483	216211	216685	197937	197168	172269	145513	133855	120651		702	938508	501871	415573	205803	279562	118261		702	529034	503996	425552	428285	107237	49012.2
702.5	1076160	803575	559160	481683	323184	247660	216357	216859	198032	197303	172410	145618	133956	120740		702.5	939343	502217	415978	205904	279829	118356		702.5	529531	504446	426043	428806	107355	49026.3
703	1076870	804178	559593	482031	323455	247834	216507	217033	198127	197433	172555	145727	134056	120832		703	940173	502569	416388	205998	280103	118452		703	530040	504888	426531	429323	107478	49044.5
703.5	1077600	804792	560021	482385	323734	248001	216659	217211	198226	197564	172704	145839	134155	120927		703.5	940980	502940	416801	206097	280379	118547		703.5	530545	505311	427019	429836	107593	49061.1
704	1078310	805388	560432	482733	324004	248171	216812	217392	198325	197693	172855	145951	134257	121019		704	941842	503317	417221	206194	280649	118643		704	531064	505747	427517	430359	107717	49077.6
704.5	1079030	805976	560846	483082	324262	248341	216965	217568	198429	197820	173008	146065	134357	121112		704.5	942692	503698	417633	206297	280921	118736		704.5	531587	506182	428009	430884	107831	49095.8
705	1079750	806566	561268	483431	324526	248510	217118	217742	198533	197949	173162	146173	134457	121207		705	943546	504055	418055	206397	281188	118832		705	532124	506615	428505	431397	107948	49115.9
705.5	1080460	807163	561690	483774	324794	248680	217274	217912	198640	198072	173312	146283	134553	121300		705.5	944404	504412	418470	206495	281459	118927		705.5	532664	507043	429008	431921	108074	49137.8
706	1081160	807754	562102	484128	325064	248849	217430	218084	198744	198198	173463	146389	134645	121391		706	945244	504772	418871	206594	281724	119028		706	533191	507486	429502	432439	108191	49153.5
706.5	1081860	808379	562520	484486	325343	249022	217588	218261	198850	198324	173615	146498	134739	121484		706.5	946090	505131	419288	206693	281995	119129		706.5	533732	507944	430003	432964	108309	49174.2
707	1082560	809014	562936	484840	325627	249190	217748	218440	198955	198457	173770	146605	134828	121580		707	946945	505497	419709	206788	282270	119231		707	534254	508395	430503	433485	108422	49192.4
707.5	1083270	809635	563340	485180	325920	249362	217907	218617	199055	198588	173925	146718	134920	121674		707.5	947802	505849	420132	206890	282545	119341		707.5	534779	508865	430988	434003	108535	49211.7
708	1083980	810262	563738	485516	326212	249537	218068	218798	199159	198720	174077	146831	135015	121770		708	948659	506199	420545	206984	282812	119440		708	535306	509313	431473	434533	108653	49236
708.5	1084680	810903	564131	485866	326503	249707	218229	218977	199266	198847	174222	146944	135108	121867		708.5	949511	506545	420950	207082	283080	119545		708.5	535821	509763	431967	435049	108770	49257.8
709	1085420	811536	564529	486209	326788	249878	218386	219159	199371	198978	174378	147058	135201	121968		709	950361	506868	421354	207181	283347	119649		709	536326	510223	432454	435563	108892	49280.2
709.5	1086140	812177	564917	486563	327073	250047	218544	219339	199479	199106	174535	147169	135296	122066		709.5	951226	507221	421773	207279	283619	119753		709.5	536822	510683	432938	436076	109009	49300.1
710	1086870	812810	565309	486916	327355	250215	218698	219521	199581	199229	174685	147280	135389	122168		710	952101	507560	422185	207383	283898	119862		710	537319	511141	433431	436591	109127	49326.6
710.5	1087600	813443	565682	487281	327642	250391	218854	219702	199692	199348	174842	147391	135482	122267		710.5	952983	507902	422602	207481	284185	119968		710.5	537802	511600	433926	437104	109241	49343.7
711	1088340	814070	566059	487640	327930	250570	219003	219880	199795	199469	175003	147505	135570	122364		711	953858	508239	423002	207578	284466	120077		711	538280	512059	434417	437611	109358	49364.8
711.5	1089080	814693	566440	487999	328221	250751	219152	220062	199903	199592	175163	147618	135668	122457		711.5	954748	508588	423389	207684	284745	120181		711.5	538767	512528	434911	438127	109477	49383.9
712	1089800	815309	566820	488363	328511	250932	219309	220242	200007	199719	175325	147736	135763	122550		712	955618	508951	423794	207792	285027	120288		712	539243	513003	435389	438657	109597	49407.4
712.5	1090500	815919	567209	488724	328796	251109	219468	220425	200108	199843	175483	147849	135861	122646		712.5	956482	509310	424207	207907	285298	120391		712.5	539732	513472	435877	439175	109715	49430.1
713	1091190	816546	567589	489091	329083	251290	219622	220609	200211	199970	175638	147966	135956	122740		713	957326	509666	424622	208009	285567	120488		713	540226	513942	436369	439680	109828	49454
713.5	1091880	817180	567974	489457	329374	251477	219776	220781	200321	200096	175795	148082	136051	122835		713.5	958172	510011	425032	208101	285833	120592		713.5	540711	514411	436871	440193	109946	49475.2
714	1092560	817824	568357	489830	329665	251672	219936	220943	200425	200219	175953	148198	136145	122932		714	959015	510363	425441	208194	286099	120692		714	541194	514880	437347	440713	110067	49502.5
714.5	1093260	818483	568737	490201	329952	251864	220098	221109	200539	200343	176107	148314	136237	123027		714.5	959863	510693	425841	208287	286355	120788		714.5	541648	515361	437826	441231	110186	49529.3
715	1093960	819156	569122	490567	330237	252054	220259	221279	200649	200472	176257	148434	136332	123124		715	960686	511028	426250	208377	286610	120892		715	542098	515853	438320	441751	110305	49555.4
715.5	1094660	819826	569507	490933	330525	252242	220420	221445	200755	200605	176406	148552	136422	123218		715.5	961520	511372	426668	208469	286862	120994		715.5	542547	516351	438840	442273	110432	49580.8
716	1095360	820496	569888	491303	330814	252417	220576	221612	200868	200740	176554	148667	136512	123316		716	962347	511738	427098	208556	287120	121101		716	542986	516824	439345	442789	110555	49599.8
716.5	1096080	821174	570277	491664	331106	252596	220742	221778	200978	200877	176704	148782	136605	123412		716.5	963182	512128	427522	208647	287384	121203		716.5	543407	517313	439835	443309	110683	49623.8
717	1096760	821825	570651	492017	331392	252775	220904	221947	201085	201020	176853	148901	136703	123503		717	963997	512517	427938	208744	287646	121307		717	543842	517814	440322	443838	110814	49647.7
717.5	1097460	822459	571022	492358	331689	252957	221067	222126	201193	201157	177004	149029	136792	123597		717.5	964836	512914	428340	208827	287912	121411		717.5	544266	518307	440801	444348	110937	49669.6
718	1098130	823086	571385	492713	331986	253145	221229	222304	201302	201299	177149	149153	136885	123692		718	965615	513316	428744	208908	288185	121517		718	544700	518789	441286	444860	111064	49690.1
718.5	1098780	823733	571748	493069	332288	253327	221393	222473	201414	201435	177296	149274	136980	123787		718.5	966398	513698	429149	208998	288463	121621		718.5	545138	519267	441777	445381	111198	49713
719	1099440	824391	572126	493418	332591	253510	221557	222648	201522	201568	177438	149390	137081	123884		719	967169	514068	429544	209084	288723	121722		719	545568	519723	442272	445900	111333	49736.9
719.5	1100130	825052	572502	493770	332889	253692	221722	222826	201635	201705	177584	149504	137183	123978		719.5	967938	514443	429930	209173	288992	121823		719.5	546004	520192	442746	446420	111463	49758
720	1100830	825730	572878	494119	333192	253877	221882	223001	201747	201845	177731	149618	137280	124072		720	968705	514806	430325	209264	289261	121927		720	546447	520666	443230	446951	111587	49779.7
720.5	1101530	826410	573271	494472	333493	254047	222039	223178	201856	201979	177874	149731	137380	124165		720.5	969434	515175	430735	209343	289531	122033		720.5	546890	521152	443698	447478	111711	49803
721	1102240	827087	573661	494827	333787	254227	222207	223347	201957	202117	178021	149847	137476	124258		721	970167	515554	431130	209415	289805	122143		721	547316	521652	444160	448004	111833	49829.2
721.5	1102950	827767	574054	495205	334081	254413	222374	223517	202063	202247	178169	149966	137577	124352		721.5	970926	515901	431533	209500	290081	122254		721.5	547732	522145	444635	448528	111959	49851.8
722	1103670	828463	574442	495583	334381	254602	222540	223689	202171	202389	178315	150093	137671	124442		722	971706	516233	431933	209590	290354	122368		722	548137	522650	445113	449047	112090	49873.1
722.5	1104410	829168	574836	495967	334672	254790	222699	223867	202274	202534	178456	150215	137770	124531		722.5	972478	516547	432341	209678	290638	122484		722.5	548560	523152	445594	449567	112211	49896.9
723	1105140	829865	575238	496348	334954	254968	222861	224046	202380	202680	178597	150339	137868	124624		723	973224	516849	432737	209765	290929	122598		723	549002	523661	446065	450075	112334	49917.3
723.5	1105870	830572	575647	496702	335234	255153	223027	224226	202490	202826	178746	150454	137967	124716		723.5	973976	517154	433149	209841	291216	122721		723.5	549465	524179	446527	450588	112466	49942
724	1106600	831266	576046	497071	335518	255334	223196	224412	202600	202979	178894	150572	138067	124802		724	974735	517450	433537	209927	291510	122837		724	549943	524699	446992	451108	112590	49971.6
724.5	1107320	831961	576449	497433	335793	255510	223365	224603	202708	203130	179040	150694	138166	124889		724.5	975492	517730	433949	210013	291799	122953		724.5	550426	525208	447465	451623	112712	49999.8
725	1108050	832661	576849	497798	336075	255690	223536	224803	202821	203276	179182	150813	138261	124982		725	976232	518017	434359	210107	292089	123069		725	550901	525700	447924	452140	112836	50017.8
725.5	1108740	833352	577234	498166	336355	255869	223710	225000	202937	203421	179328	150934	138363	125076		725.5	976972	518290	434760	210190	292378	123190		725.5	551378	526205	448388	452667	112956	50040.8
726	1109460	834051	577630	498532	336636	256044	223890	225199	203045	203555	179470	151056	138461	125165		726	977694	518565	435150	210284	292663	123308		726	551864	526704	448847	453196	113078	50064.7
726.5	1110200	834741	578035	498895	336914	256224	224063	225399	203151	203689	179619	151171	138563	125253		726.5	978444	518842	435544	210386	292948	123432		726.5	552321	527196	449305	453716	113197	50091.6
727	1110970	835405	578437	499271	337194	256406	224238	225594	203256	203826	179768	151289	138666	125347		727	979220	519099	435940	210473	293231	123558		727	552766	527684	449759	454244	113325	50106.6
727.5	1111750	836058	578843	499648	337469	256585	224410	225788	203358	203966	179917	151406	138763	125439		727.5	980001	519348	436353	210573	293520	123678		727.5	553201	528178	450218	454775	113449	50132.1
728	1112540	836709	579241	500007	337737	256770	224587	225977	203460	204107	180057	151523	138866	125532		728	980722	519619	436781	210666	293799	123789		728	553656	528672	450694	455302	113576	50164.4
728.5	1113290	837373	579642	500370	338007	256958	224755	226166	203568	204241	180205	151642	138970	125619		728.5	981459	519910	437210	210775	294083	123904		728.5	554112	529175	451157	455825	113707	50198.3
729	1114060	838022	580036	500729	338277	257144	224923	226356	203674	204375	180350	151763	139070	125705		729	982216	520204	437625	210873	294363	123999		729	554551	529694	451614	456336	113831	50227.4
729.5	1114810	838652	580433	501070	338546	257339	225084	226541	203784	204505	180499	151879	139177	125789		729.5	982992	520505	438033	210971	294641	124104		729.5	554990	530181	452079	456847	113956	50254.9
730	1115560	839294	580841	501421	338802	257526	225246	226730	203892	204632	180644	151992	139291	125870		730	983779	520797	438436	211056	294925	124197		730	555413	530674	452554	457378	114078	50283.6
730.5	1116330	839937	581234	501765	339059	257719	225411	226918	203992	204752	180788	152109	139403	125954		730.5	984572	521111	438833	211135	295214	124292		730.5	555823	531190	453020	457917	114201	50319
731	1117060	840583	581619	502105	339317	257908	225571	227099	204095	204866	180937	152221	139517	126038		731	985357	521422	439236	211211	295517	124389		731	556226	531696	453502	458456	114321	50353.9
731.5	1117860	841223	581990	502438	339569	258091	225728	227284	204199	204985	181081	152331	139630	126119		731.5	986114	521743	439628	211289	295811	124483		731.5	556677	532192	453995	458983	114431	50394.3
732	1118650	841880	582362	502782	339821	258282	225892	227476	204301	205101	181231	152446	139741	126200		732	986891	522095	440015	211363	296109	124574		732	557142	532686	454485	459504	114542	50437.1
732.5	1119420	842535	582733	503126	340082	258483	226054	227670	204397	205217	181375	152557	139847	126280		732.5	987666	522447	440415	211444	296397	124662		732.5	557583	533185	454973	460028	114653	50476.8
733	1120200	843194	583106	503460	340342	258685	226220	227863	204489	205337	181515	152674	139959	126359		733	988434	522810	440834	211521	296697	124747		733	557993	533681	455458	460560	114772	50512.2
733.5	1120980	843886	583477	503802	340594	258888	226383	228059	204585	205456	181658	152785	140071	126447		733.5	989212	523205	441256	211602	296987	124838		733.5	558426	534156	455953	461099	114883	50547.9
734	1121770	844560	583846	504141	340846	259085	226552	228257	204684	205574	181795	152890	140178	126532		734	990038	523596	441683	211669	297281	124927		734	558841	534640	456435	461644	114994	50582.3
734.5	1122590	845226	584222	504489	341107	259283	226719	228452	204788	205700	181930	152996	140288	126617		734.5	990881	524004	442123	211742	297566	125020		734.5	559256	535128	456939	462189	115107	50612.3
735	1123410	845881	584621	504847	341372	259474	226875	228644	204882	205822	182061	153104	140389	126703		735	991760	524443	442550	211812	297853	125116		735	559660	535612	457461	462719	115223	50647.4
735.5	1124270	846531	584997	505212	341642	259662	227029	228835	204978	205951	182193	153215	140490	126786		735.5	992604	524887	442973	211877	298139	125207		735.5	560031	536091	457988	463257	115339	50681.3
736	1125120	847179	585375	505591	341890	259841	227185	229018	205084	206084	182320	153319	140586	126872		736	993446	525314	443382	211946	298431	125300		736	560397	536553	458512	463793	115449	50715.4
736.5	1125970	847847	585770	505970	342130	260029	227337	229208	205200	206210	182456	153426	140685	126966		736.5	994287	525735	443815	212013	298729	125394		736.5	560775	537011	459035	464330	115561	50754.1
737	1126790	848484	586145	506344	342369	260230	227495	229390	205308	206340	182594	153533	140777	127063		737	995137	526155	444250	212095	299028	125487		737	561184	537458	459582	464856	115669	50782.8
737.5	1127600	849126	586521	506719	342605	260423	227655	229581	205416	206461	182731	153642	140872	127155		737.5	995990	526549	444689	212187	299339	125592		737.5	561577	537900	460115	465386	115782	50812.2
738	1128380	849777	586911	507100	342853	260622	227816	229767	205525	206570	182864	153746	140971	127246		738	996809	526944	445113	212286	299646	125694		738	561952	538359	460647	465921	115890	50842.2
738.5	1129180	850417	587271	507484	343105	260811	227980	229950	205635	206697	183002	153852	141078	127335		738.5	997632	527345	445506	212378	299954	125796		738.5	562316	538818	461168	466471	115999	50874.2
739	1129950	851066	587632	507871	343357	261006	228140	230144	205749	206822	183136	153961	141188	127421		739	998481	527738	445931	212469	300265	125904		739	562708	539283	461678	467017	116106	50897.9
739.5	1130720	851722	588002	508273	343593	261198	228306	230333	205863	206940	183266	154078	141298	127514		739.5	999340	528115	446346	212557	300571	126011		739.5	563101	539750	462205	467560	116210	50932.7
740	1131470	852396	588383	508669	343843	261390	228479	230503	205971	207065	183398	154192	141405	127606		740	1000230	528489	446781	212641	300876	126114		740	563521	540202	462729	468119	116328	50960.8
740.5	1132240	853054	588770	509077	344076	261580	228657	230677	206084	207174	183521	154296	141513	127690		740.5	1001140	528871	447221	212725	301185	126223		740.5	563931	540659	463254	468679	116437	50992.2
741	1133000	853725	589169	509471	344311	261766	228815	230852	206200	207295	183646	154408	141625	127780		741	1002030	529248	447653	212811	301486	126329		741	564344	541144	463788	469229	116541	51024.5
741.5	1133750	854402	589580	509878	344545	261954	228981	231016	206317	207428	183773	154526	141730	127873		741.5	1002930	529628	448089	212908	301801	126438		741.5	564790	541637	464315	469790	116654	51061.3
742	1134530	855070	589968	510294	344776	262146	229146	231188	206433	207561	183897	154638	141842	127965		742	1003840	529987	448524	213014	302112	126558		742	565229	542138	464864	470353	116764	51093.8
742.5	1135290	855704	590349	510711	345008	262344	229314	231362	206544	207693	184026	154753	141952	128054		742.5	1004750	530362	448970	213112	302413	126684		742.5	565674	542620	465415	470900	116867	51124
743	1136080	856380	590742	511122	345242	262531	229489	231539	206660	207836	184160	154877	142059	128150		743	1005680	530706	449400	213223	302718	126804		743	566150	543122	465960	471452	116966	51158.8
743.5	1136880	857056	591133	511546	345484	262728	229663	231723	206767	207968	184300	155000	142167	128246		743.5	1006590	531080	449844	213324	303003	126923		743.5	566584	543613	466501	472016	117059	51181.4
744	1137710	857719	591535	511978	345731	262932	229830	231895	206870	208098	184439	155120	142267	128343		744	1007530	531455	450276	213430	303310	127036		744	567070	544104	467053	472571	117150	51202.6
744.5	1138530	858347	591923	512416	345975	263124	230014	232063	206981	208223	184569	155238	142367	128438		744.5	1008480	531836	450706	213535	303609	127140		744.5	567537	544593	467601	473125	117245	51220.8
745	1139370	858971	592318	512844	346237	263321	230195	232238	207089	208335	184694	155350	142468	128530		745	1009450	532236	451122	213636	303915	127244		745	567986	545094	468155	473686	117346	51239.3
745.5	1140220	859593	592712	513278	346498	263517	230380	232410	207197	208452	184818	155465	142571	128614		745.5	1010400	532634	451548	213756	304226	127343		745.5	568406	545588	468734	474234	117441	51256.8
746	1141110	860250	593104	513725	346756	263709	230558	232572	207318	208565	184951	155582	142683	128697		746	1011340	533031	451964	213847	304528	127441		746	568870	546084	469293	474782	117537	51276.3
746.5	1142020	860870	593501	514183	347008	263891	230733	232748	207438	208683	185087	155706	142785	128783		746.5	1012280	533414	452388	213932	304830	127543		746.5	569330	546608	469878	475319	117621	51300.2
747	1142910	861519	593903	514640	347265	264077	230907	232917	207557	208791	185238	155825	142887	128866		747	1013190	533802	452806	214036	305135	127641		747	569813	547095	470469	475853	117705	51312.5
747.5	1143780	862185	594297	515099	347525	264255	231081	233086	207687	208904	185382	155944	142989	128949		747.5	1014110	534186	453222	214127	305437	127740		747.5	570294	547604	471056	476390	117794	51334.6
748	1144650	862826	594701	515566	347768	264433	231252	233264	207810	209027	185527	156060	143089	129033		748	1015040	534607	453637	214207	305748	127840		748	570759	548075	471642	476909	117889	51368
748.5	1145520	863464	595114	516045	348007	264615	231420	233429	207932	209140	185672	156179	143192	129122		748.5	1015970	535041	454046	214285	306044	127946		748.5	571250	548528	472246	477459	117985	51392.5
749	1146390	864103	595534	516514	348264	264805	231597	233588	208050	209257	185809	156301	143298	129212		749	1016900	535480	454426	214342	306326	128041		749	571739	548995	472838	478021	118075	51413.2
749.5	1147260	864749	595932	516975	348516	264998	231773	233730	208176	209371	185935	156425	143406	129303		749.5	1017880	535959	454816	214391	306611	128136		749.5	572240	549453	473427	478576	118178	51442.3
750	1148060	865369	596354	517423	348777	265206	231961	233891	208301	209486	186068	156554	143521	129394		750	1018840	536434	455196	214443	306901	128234		750	572782	549897	474031	479129	118276	51465.2
750.5	1148900	866030	596772	517893	349033	265410	232147	234051	208424	209605	186204	156693	143634	129485		750.5	1019760	536895	455587	214499	307189	128332		750.5	573284	550332	474630	479687	118369	51491.4
751	1149760	866684	597195	518354	349290	265624	232328	234214	208545	209737	186334	156826	143746	129569		751	1020650	537330	455961	214554	307456	128426		751	573849	550768	475215	480245	118462	51525.6
751.5	1150600	867347	597608	518800	349554	265823	232521	234389	208666	209856	186482	156963	143855	129653		751.5	1021510	537785	456329	214622	307730	128513		751.5	574396	551220	475822	480801	118547	51561.3
752	1151450	868007	598033	519262	349813	266030	232712	234548	208802	209985	186623	157099	143973	129739		752	1022330	538270	456725	214694	307996	128587		752	574901	551662	476421	481363	118631	51590.9
752.5	1152320	868676	598458	519713	350070	266238	232901	234707	208938	210116	186768	157221	144074	129833		752.5	1023240	538718	457129	214778	308267	128669		752.5	575413	552120	477012	481929	118716	51621.1
753	1153180	869340	598888	520154	350314	266450	233092	234862	209064	210251	186908	157344	144182	129916		753	1024110	539173	457520	214854	308538	128758		753	575907	552543	477619	482479	118811	51646
753.5	1154040	870068	599313	520594	350554	266679	233274	235028	209208	210384	187045	157468	144289	129998		753.5	1024980	539646	457902	214929	308811	128846		753.5	576424	553005	478221	483035	118898	51674.2
754	1154910	870770	599726	521034	350806	266890	233448	235186	209359	210512	187181	157579	144399	130079		754	1025890	540116	458281	214983	309087	128942		754	576919	553485	478796	483595	118985	51702.3
754.5	1155770	871478	600136	521481	351062	267111	233625	235348	209514	210642	187318	157692	144500	130151		754.5	1026820	540628	458639	215042	309380	129026		754.5	577430	553938	479365	484173	119071	51730.2
755	1156690	872163	600554	521907	351305	267315	233795	235508	209669	210755	187448	157817	144611	130225		755	1027770	541112	459009	215102	309664	129107		755	577916	554389	479958	484745	119157	51756.5
755.5	1157580	872873	600973	522313	351552	267541	233973	235681	209814	210881	187578	157945	144727	130303		755.5	1028730	541587	459366	215184	309942	129179		755.5	578436	554815	480556	485328	119239	51786.8
756	1158510	873603	601402	522737	351806	267755	234139	235837	209949	211009	187710	158071	144843	130377		756	1029720	542085	459737	215270	310229	129261		756	578978	555276	481175	485910	119316	51816.5
756.5	1159460	874345	601819	523156	352061	267972	234315	235996	210098	211132	187840	158197	144952	130453		756.5	1030680	542543	460077	215359	310527	129342		756.5	579555	555730	481779	486461	119388	51856.3
757	1160380	875055	602221	523586	352299	268179	234504	236154	210250	211258	187966	158321	145062	130522		757	1031670	543017	460407	215435	310829	129434		757	580100	556214	482397	487010	119459	51899.5
757.5	1161280	875719	602621	524001	352524	268391	234697	236314	210393	211384	188104	158461	145173	130584		757.5	1032640	543511	460737	215527	311141	129516		757.5	580650	556696	482979	487547	119540	51929.8
758	1162220	876363	603033	524409	352740	268589	234888	236479	210550	211509	188245	158593	145291	130648		758	1033530	543988	461054	215625	311448	129620		758	581209	557210	483580	488093	119630	51973.2
758.5	1163120	876999	603433	524791	352957	268794	235071	236657	210690	211659	188390	158730	145416	130706		758.5	1034440	544454	461401	215737	311754	129723		758.5	581744	557717	484170	488643	119719	52015.8
759	1164030	877664	603854	525202	353153	269001	235260	236827	210837	211797	188525	158871	145524	130774		759	1035300	544933	461710	215856	312055	129839		759	582296	558212	484773	489189	119818	52052.4
759.5	1164900	878301	604291	525625	353350	269211	235429	237002	210983	211946	188666	159006	145634	130841		759.5	1036170	545424	462023	215971	312343	129960		759.5	582846	558712	485387	489738	119908	52089.9
760	1165730	878916	604725	526004	353550	269423	235608	237163	211127	212087	188801	159138	145738	130912		760	1037060	545874	462322	216074	312644	130069		760	583414	559214	485981	490293	119999	52124.1
760.5	1166560	879556	605164	526370	353760	269638	235781	237311	211273	212227	188952	159276	145849	130977		760.5	1037950	546352	462646	216181	312944	130168		760.5	583974	559704	486591	490851	120097	52159
761	1167440	880193	605597	526768	353970	269857	235950	237469	211417	212354	189097	159401	145957	131051		761	1038810	546809	462999	216282	313211	130280		761	584501	560198	487224	491427	120188	52187.8
761.5	1168380	880807	606038	527162	354175	270063	236108	237615	211558	212485	189247	159523	146063	131128		761.5	1039600	547266	463381	216387	313488	130391		761.5	585035	560701	487836	491973	120293	52215.7
762	1169300	881388	606477	527565	354377	270280	236265	237761	211703	212608	189391	159650	146171	131204		762	1040400	547737	463744	216466	313776	130499		762	585603	561185	488461	492530	120402	52260.6
762.5	1170250	881989	606939	527984	354583	270506	236424	237907	211856	212747	189535	159768	146279	131280		762.5	1041230	548227	464066	216562	314059	130609		762.5	586170	561711	489080	493099	120518	52302.7
763	1171200	882531	607387	528377	354781	270719	236580	238058	212014	212889	189669	159897	146382	131354		763	1042050	548739	464395	216647	314353	130720		763	586716	562240	489698	493663	120625	52351.3
763.5	1172170	883091	607854	528789	354969	270936	236754	238199	212180	213024	189805	160030	146487	131433		763.5	1042800	549238	464720	216729	314637	130823		763.5	587231	562776	490312	494227	120728	52411.3
764	1173140	883657	608288	529187	355188	271147	236931	238332	212354	213164	189932	160171	146600	131496		764	1043520	549704	465059	216819	314928	130936		764	587781	563295	490938	494786	120859	52456.4
764.5	1174150	884219	608726	529611	355394	271353	237088	238482	212528	213299	190064	160312	146714	131559		764.5	1044200	550137	465407	216904	315197	131060		764.5	588289	563802	491583	495354	120996	52516.1
765	1175190	884790	609189	530056	355605	271578	237246	238638	212698	213424	190207	160438	146833	131631		765	1044810	550592	465734	216988	315461	131198		765	588815	564354	492217	495928	121125	52577.9
765.5	1176290	885354	609693	530486	355798	271795	237402	238775	212877	213539	190343	160556	146948	131706		765.5	1045380	551064	466057	217115	315731	131315		765.5	589341	564891	492829	496503	121260	52635
766	1177380	885902	610125	530945	356002	272022	237558	238926	213051	213662	190496	160678	147056	131770		766	1046010	551532	466367	217230	316021	131436		766	589869	565412	493431	497079	121388	52694
766.5	1178470	886438	610564	531416	356222	272261	237715	239083	213233	213782	190653	160798	147178	131836		766.5	1046610	552047	466684	217370	316314	131546		766.5	590422	565940	494014	497636	121532	52758.2
767	1179590	886960	610990	531882	356443	272493	237871	239222	213413	213895	190819	160914	147307	131899		767	1047270	552485	467010	217469	316631	131660		767	590933	566483	494651	498178	121657	52813.2
767.5	1180730	887414	611403	532369	356668	272700	238018	239372	213589	214016	190958	161034	147434	131958		767.5	1047890	552932	467315	217567	316947	131768		767.5	591447	567013	495277	498711	121790	52860.7
768	1181850	887891	611830	532858	356887	272905	238173	239524	213763	214117	191097	161158	147562	132014		768	1048500	553317	467647	217691	317264	131880		768	591946	567503	495876	499267	121931	52913.5
768.5	1182950	888339	612294	533339	357111	273108	238333	239666	213943	214234	191240	161288	147698	132070		768.5	1049100	553760	468003	217803	317588	131991		768.5	592455	568003	496482	499822	122070	52962.4
769	1184070	888820	612723	533800	357325	273307	238492	239827	214132	214366	191382	161413	147825	132127		769	1049770	554246	468399	217931	317901	132103		769	592994	568524	497085	500375	122208	53008.5
769.5	1185200	889344	613153	534262	357553	273499	238645	240002	214324	214494	191547	161547	147929	132194		769.5	1050390	554684	468765	218054	318206	132211		769.5	593528	569002	497731	500969	122353	53049.4
770	1186350	889892	613630	534694	357788	273678	238799	240163	214521	214622	191711	161673	148047	132269		770	1051080	555090	469122	218194	318530	132321		770	594076	569504	498364	501549	122506	53087.8
770.5	1187470	890424	614098	535171	358003	273873	238961	240331	214721	214739	191877	161808	148162	132339		770.5	1051770	555440	469421	218341	318831	132419		770.5	594573	570008	498998	502103	122659	53141
771	1188590	891017	614562	535648	358198	274084	239144	240518	214927	214864	192067	161935	148278	132406		771	1052380	555818	469752	218496	319163	132519		771	595074	570522	499655	502666	122811	53190.1
771.5	1189720	891639	615002	536147	358432	274278	239335	240704	215122	214999	192235	162079	148382	132482		771.5	1053040	556212	470073	218652	319459	132627		771.5	595549	571011	500340	503237	122962	53256.6
772	1190900	892275	615448	536621	358665	274455	239555	240885	215348	215116	192401	162218	148490	132552		772	1053650	556576	470446	218797	319768	132739		772	595955	571547	500989	503842	123107	53316.4
772.5	1192070	892858	615906	537109	358867	274614	239750	241060	215567	215231	192540	162356	148625	132617		772.5	1054280	556898	470861	218945	320062	132848		772.5	596365	572096	501636	504448	123261	53360.2
773	1193220	893447	616346	537571	359064	274757	239927	241213	215807	215348	192687	162498	148761	132687		773	1055000	557233	471206	219074	320348	132956		773	596818	572648	502266	505039	123415	53392.4
773.5	1194340	894114	616727	538049	359261	274909	240112	241352	216016	215471	192862	162640	148903	132762		773.5	1055690	557601	471621	219205	320654	133063		773.5	597365	573176	502915	505642	123575	53427.2
774	1195420	894824	617125	538479	359433	275067	240307	241494	216234	215597	193016	162779	149051	132838		774	1056470	557930	472047	219351	320961	133182		774	597839	573779	503516	506231	123727	53485.9
774.5	1196410	895529	617500	538924	359661	275211	240493	241643	216449	215729	193185	162921	149190	132919		774.5	1057240	558364	472499	219516	321265	133283		774.5	598342	574338	504080	506864	123870	53547.8
775	1197420	896235	617864	539321	359873	275348	240667	241805	216674	215877	193358	163057	149313	133001		775	1057970	558754	472975	219692	321598	133383		775	598739	574910	504709	507514	124028	53613
775.5	1198470	896888	618289	539777	360047	275522	240839	241970	216885	216012	193535	163185	149424	133085		775.5	1058720	559200	473508	219842	321922	133483		775.5	599153	575449	505326	508178	124187	53677.6
776	1199560	897489	618744	540190	360260	275680	241027	242107	217084	216134	193691	163313	149561	133171		776	1059450	559668	474040	219955	322242	133571		776	599556	576060	505951	508811	124366	53743.4
776.5	1200620	898105	619176	540625	360482	275811	241218	242255	217275	216248	193855	163434	149681	133265		776.5	1060150	560067	474622	220094	322549	133642		776.5	599967	576651	506567	509461	124528	53813.3
777	1201790	898651	619608	541039	360707	275921	241413	242392	217470	216327	194022	163570	149808	133341		777	1061000	560450	475138	220231	322858	133715		777	600366	577257	507138	510134	124679	53877.3
777.5	1202750	899259	620007	541428	360971	276033	241590	242545	217675	216406	194175	163689	149937	133413		777.5	1061780	560795	475617	220351	323151	133787		777.5	600828	577821	507727	510808	124831	53929.9
778	1203780	899796	620413	541793	361196	276179	241776	242701	217887	216527	194317	163816	150057	133484		778	1062520	561157	476074	220468	323433	133841		778	601224	578377	508312	511444	124954	53969.2
778.5	1204770	900371	620740	542149	361398	276341	241955	242861	218110	216629	194443	163931	150173	133540		778.5	1063070	561520	476543	220588	323701	133901		778.5	601626	578842	508952	512106	125101	54006.7
779	1205740	900923	621076	542547	361625	276505	242130	242987	218323	216748	194558	164030	150305	133621		779	1063740	561904	477010	220672	323970	133946		779	602112	579313	509589	512770	125225	54040.8
779.5	1206740	901481	621342	542910	361869	276645	242289	243113	218527	216896	194679	164126	150443	133701		779.5	1064350	562238	477393	220748	324269	133988		779.5	602481	579885	510208	513428	125364	54061.1
780	1207760	902016	621604	543288	362120	276799	242432	243245	218718	216996	194791	164241	150579	133766		780	1064870	562537	477830	220833	324566	134065		780	602962	580463	510765	514104	125485	54073.9
780.5	1208850	902608	621845	543664	362373	276934	242603	243407	218938	217107	194916	164347	150708	133826		780.5	1065250	562910	478248	220933	324877	134140		780.5	603441	580987	511304	514758	125619	54100.8
781	1209990	903148	622036	544020	362610	277044	242790	243571	219166	217229	195028	164450	150849	133873		781	1065610	563320	478601	221016	325155	134225		781	603851	581420	511845	515455	125763	54121.5
781.5	1210990	903758	622230	544364	362832	277177	242942	243759	219400	217353	195144	164561	150973	133937		781.5	1065950	563866	479008	221101	325445	134286		781.5	604318	581925	512428	516139	125923	54142.8
782	1212120	904313	622445	544736	363061	277328	243140	243924	219652	217478	195258	164650	151100	134008		782	1066390	564365	479442	221196	325734	134360		782	604866	582408	512983	516823	126074	54175.8
782.5	1213150	904898	622687	545095	363269	277458	243282	244118	219893	217648	195395	164756	151232	134057		782.5	1066930	564800	479920	221319	326017	134441		782.5	605396	582926	513482	517516	126234	54215
783	1214140	905438	622914	545428	363480	277621	243453	244314	220162	217829	195517	164869	151365	134116		783	1067540	565268	480341	221399	326316	134544		783	605871	583402	513990	518155	126382	54253.1
783.5	1215040	906007	623147	545801	363685	277775	243577	244513	220426	217977	195606	164994	151520	134180		783.5	1068080	565634	480836	221483	326564	134636		783.5	606396	583773	514524	518815	126518	54302.2
784	1215890	906637	623521	546190	363934	277924	243759	244707	220705	218122	195717	165109	151678	134260		784	1068780	566101	481176	221554	326763	134743		784	606869	584096	515062	519515	126651	54364.9
784.5	1216820	907388	623837	546615	364104	278100	243912	244889	220976	218278	195827	165223	151822	134311		784.5	1069510	566465	481574	221623	326956	134829		784.5	607196	584481	515534	520211	126776	54438.5
785	1217790	908062	624112	547090	364291	278269	244066	245083	221232	218432	195922	165343	151993	134371		785	1070090	566892	481926	221666	327127	134891		785	607441	584995	516126	520878	126905	54463.4
785.5	1218780	908701	624362	547529	364526	278487	244263	245244	221491	218564	196042	165458	152108	134432		785.5	1070860	567305	482223	221757	327309	134973		785.5	607669	585540	516739	521566	127021	54490.4
786	1219650	909510	624670	548037	364753	278686	244420	245408	221758	218703	196153	165572	152239	134485		786	1071680	567689	482525	221927	327492	135061		786	607911	586045	517470	522168	127170	54511.2
786.5	1220530	910153	625066	548502	364934	278883	244614	245544	222031	218804	196280	165701	152339	134554		786.5	1072540	568160	482881	222065	327700	135146		786.5	608088	586680	518223	522824	127318	54519.5
787	1221410	910713	625426	548932	365110	279068	244825	245671	222342	218891	196395	165797	152446	134617		787	1073400	568564	483240	222140	327899	135211		787	608368	587247	518822	523486	127452	54547.8
787.5	1222340	911354	625845	549385	365235	279239	244987	245787	222649	218955	196518	165924	152537	134703		787.5	1074100	568883	483531	222135	328117	135281		787.5	608645	587813	519419	524090	127590	54598.6
788	1223270	911961	626324	549833	365321	279386	245195	245943	222956	218998	196660	166057	152627	134769		788	1074930	569059	483972	222167	328302	135344		788	608912	588364	520021	524701	127760	54630.6
788.5	1224230	912597	626740	550260	365451	279544	245383	246126	223266	219079	196731	166201	152749	134875		788.5	1075940	569213	484522	222249	328465	135443		788.5	609103	588870	520610	525290	127956	54661.4
789	1225170	913106	627294	550807	365591	279752	245588	246229	223542	219163	196807	166357	152860	134957		789	1076850	569451	485159	222317	328588	135547		789	609376	589375	521293	525983	128116	54706.2
789.5	1226110	913549	627805	551402	365779	279965	245765	246389	223841	219270	196856	166480	152964	135028		789.5	1077580	569688	485650	222359	328717	135650		789.5	609571	590008	521877	526686	128212	54722.6
790	1227060	914040	628344	552003	365974	280143	245934	246532	224116	219358	196932	166642	153059	135076		790	1078280	570036	486128	222372	328891	135755		790	609807	590675	522381	527298	128320	54741.4
790.5	1228190	914638	628870	552580	366079	280351	246096	246667	224399	219410	197018	166829	153097	135131		790.5	1078960	570264	486710	222374	329077	135891		790.5	610030	591290	522813	527917	128400	54758.5
791	1229160	915156	629425	553113	366245	280531	246251	246778	224662	219559	197093	167011	153160	135204		791	1079510	570384	487166	222404	329337	136024		791	610039	591928	523243	528585	128520	54838
791.5	1230180	915628	630081	553697	366375	280721	246388	246902	224916	219673	197150	167236	153286	135238		791.5	1080140	570507	487743	222495	329567	136158		791.5	610070	592513	523706	529117	128560	54863
792	1231110	916073	630623	554271	366510	280824	246549	247044	225199	219760	197197	167435	153407	135306		792	1080780	570588	488280	222487	329786	136277		792	610362	593027	524321	529783	128643	54873.1
792.5	1232040	916526	631059	554804	366735	280942	246690	247153	225479	219847	197231	167622	153572	135393		792.5	1081550	570441	488793	222584	329954	136422		792.5	610564	593391	524847	530501	128691	54867.1
793	1233050	916922	631616	555300	367009	281040	246911	247269	225806	219880	197270	167810	153726	135433		793	1082430	570383	489375	222638	330148	136612		793	610712	593733	525407	531198	128717	54876.4
793.5	1234270	917226	631947	555787	367274	281202	247154	247351	226095	219884	197310	168022	153861	135457		793.5	1083110	570430	490002	222668	330339	136652		793.5	610917	594345	526016	531784	128739	54910.1
794	1235230	917638	632401	556259	367640	281383	247321	247423	226314	219875	197287	168231	154031	135439		794	1083700	570306	490580	222743	330526	136745		794	611127	594986	526600	532324	128810	54935.7
794.5	1236350	918135	632784	556801	367961	281663	247444	247530	226523	219782	197274	168462	154126	135446		794.5	1084250	570295	490998	222800	330676	136875		794.5	611347	595743	527064	532872	128870	54972.1
795	1237430	918855	633081	557242	368331	281898	247583	247672	226708	219754	197308	168645	154280	135461		795	1084860	570517	491339	222914	330762	136993		795	611767	596237	527536	533229	128954	55028.7
795.5	1238290	919457	633281	557629	368623	282237	247689	247729	226929	219824	197306	168809	154384	135426		795.5	1085350	571032	491915	223060	330772	137109		795.5	612078	596691	527902	533790	129025	55057.1
796	1239650	920097	633396	558001	369042	282598	247873	247767	227017	219888	197403	168898	154463	135402		796	1085760	571338	492988	223208	330701	137268		796	612214	597485	528133	534408	129123	55163.6
796.5	1240730	920716	633514	558129	369439	282792	247906	247778	227027	219851	197442	169156	154523	135370		796.5	1086060	572119	493897	223087	330882	137373		796.5	612551	598094	528357	535071	129163	55258
797	1240930	921354	633734	558451	369697	283294	247792	247817	226971	220056	197487	169281	154581	135417		797	1086970	572422	494968	223050	331008	137248		797	612782	598225	528305	536012	129145	55415.7
797.5	1241580	922359	633758	558975	369533	284017	247803	247885	226910	220404	197680	169280	154637	135377		797.5	1088300	573283	495392	223140	331072	137125		797.5	613210	598362	528644	536327	129084	55389.4
798	1242470	923604	633911	559791	369375	284553	247769	247853	226843	220595	197799	169218	155035	135333		798	1089230	574365	496141	223285	330913	137031		798	613995	598430	529164	536734	128934	55347.5
798.5	1242770	925273	634636	560904	369591	284934	247831	247854	226809	221018	197905	169395	155304	135518		798.5	1089890	575102	496432	223267	331093	136843		798.5	615382	599985	529960	536957	128929	55290.6
799	1242500	925916	635604	561172	369830	284838	247795	247947	226920	221353	198129	169566	155418	135786		799	1091230	575406	496913	223680	331110	136710		799	616139	600637	530497	537211	129185	55247.3
799.5	1243220	928464	635925	560895	370548	285539	248083	248350	226972	221621	198722	169593	155418	135921		799.5	1092680	574968	497228	223989	330296	136600		799.5	618240	599163	529666	537523	129093	55337.7

## Sheet: FigureS5
Figure S5a
E-K sequences
	Sequence label ------------------------------------------------------------------------------------------------------------------------------------------------------------------------------------------------------------------------------------------------------------------------------------------------------------------------------------------------------------------------------------------------…
	2		3		4		5		6		7		8		9		10		11		12		13		14		15
Shear rate (1/s)	η (mPa.s)	Error in η (mPa.s)	η (mPa.s)	Error in η (mPa.s)	η (mPa.s)	Error in η (mPa.s)	η (mPa.s)	Error in η (mPa.s)	η (mPa.s)	Error in η (mPa.s)	η (mPa.s)	Error in η (mPa.s)	η (mPa.s)	Error in η (mPa.s)	η (mPa.s)	Error in η (mPa.s)	η (mPa.s)	Error in η (mPa.s)	η (mPa.s)	Error in η (mPa.s)	η (mPa.s)	Error in η (mPa.s)	η (mPa.s)	Error in η (mPa.s)	η (mPa.s)	Error in η (mPa.s)	η (mPa.s)	Error in η (mPa.s)
300000000	0.087612	0.00124372	0.144628	0.00155285	0.185159	0.00208373	0.204889	0.00108149	0.345769	0.00429751	0.447429	0.00324657	0.555322	0.00152903	0.561282	0.00539275	0.621724	0.00279884	0.662615	0.00203994	0.721141	0.00448872	0.7977	0.00770488	0.960932	0.00299597	1.08328	0.00876057
200000000	0.0875393	0.00121758	0.1447	0.00356205	0.176206	0.00439781	0.205805	0.0017931	0.335775	0.00871838	0.449043	0.00371418	0.573198	0.000374009	0.586993	0.00615489	0.637416	0.00693945	0.687087	0.00715996	0.746612	0.00421945	0.836844	0.010297	1.04848	0.00659106	1.16767	0.00918427
100000000	0.0844363	0.00484741	0.143068	0.00483423	0.17881	0.00848015	0.211348	0.0122568	0.33254	0.00577086	0.464666	0.0170591	0.588673	0.00880124	0.612777	0.0184749	0.653938	0.0206568	0.696603	0.0162769	0.775417	0.0127133	0.897801	0.0182485	1.09935	0.0260142	1.2343	0.0188487
50000000	0.0966736	0.0041608	0.13978	0.00711246	0.180839	0.0141555	0.197328	0.00499483	0.352988	0.0215823	0.453327	0.00603842	0.606468	0.0215548	0.632027	0.0178575	0.710938	0.0258919	0.718919	0.0221783	0.72918	0.0423404	0.886534	0.0374831	1.12221	0.0339662	1.28708	0.0295518
30000000	0.0841571	0.0155326	0.13756	0.0149342	0.208797	0.0206503	0.227662	0.0216729	0.359485	0.0169725	0.440867	0.0165934	0.587094	0.037828	0.631334	0.0404692	0.637372	0.0675352	0.697422	0.0473507	0.756401	0.0460089	0.853176	0.0180743	1.09487	0.0322332	1.28275	0.0596105
Averaged zero-shear viscosity η0 (mPa.s)	0.0869522	0.00180615	0.141464	0.00148506	0.186509	0.00525024	0.21392	0.00581793	0.355345	0.00627631	0.45918	0.00628734	0.603645	0.00516742	0.644617	0.00434638	0.676084	0.0142626	0.717355	0.00753855	0.767026	0.0129615	0.892397	0.0133414	1.13666	0.015292	1.31508	0.0107775
Figure S5b
LAF1 sequences
	Sequence label -------------------------------------------------------------------------------------------------------------------------------------------------------------------------------------------------------->
	2		3		4		5		6		7
Shear rate (1/s)	η (mPa.s)	Error in η (mPa.s)	η (mPa.s)	Error in η (mPa.s)	η (mPa.s)	Error in η (mPa.s)	η (mPa.s)	Error in η (mPa.s)	η (mPa.s)	Error in η (mPa.s)	η (mPa.s)	Error in η (mPa.s)
10000000	0.108892	0.0179654	0.117115	0.0193917	0.201009	0.0346042	0.394815	0.0949662	0.544898	0.0512264	0.676141	0.0567305
20000000	0.0869503	0.00498579	0.123685	0.0129211	0.251271	0.0187575	0.329064	0.0400424	0.515469	0.0373046	0.699598	0.0110408
50000000	0.0975342	0.00694997	0.140439	0.00924429	0.235584	0.0162511	0.359548	0.0282845	0.522572	0.00498328	0.667805	0.0421315
100000000	0.0805352	0.0031478	0.140523	0.00358075	0.225994	0.00776159	0.35973	0.00814331	0.470571	0.0117909	0.622342	0.0181862
200000000	0.0822601	0.000392797	0.130029	0.00288838	0.220634	0.00411474	0.315157	0.00513727	0.411865	0.00468654	0.51513	0.00416569
Averaged zero-shear viscosity η0 (mPa.s)	0.0977922	0.0198977	0.12708	0.0250689	0.229288	0.0425839	0.361142	0.106874	0.527646	0.0635658	0.681182	0.0715214
Figure S5c
DDX4 sequences
	Sequence label -------------------------------------------------------------------------------------------------------------------------------------------------------------------------------------------------------->
	2		3		4		5		6		7
Shear rate (1/s)	η (mPa.s)	Error in η (mPa.s)	η (mPa.s)	Error in η (mPa.s)	η (mPa.s)	Error in η (mPa.s)	η (mPa.s)	Error in η (mPa.s)	η (mPa.s)	Error in η (mPa.s)	η (mPa.s)	Error in η (mPa.s)
10000000	0.140734	0.0546218	0.226593	0.0500492	0.324517	0.0535845	0.475004	0.0524202	1.3069	0.0741542	1.98649	0.167427
20000000	0.125608	0.0174198	0.185208	0.0134612	0.348607	0.014415	0.455421	0.0196625	1.15701	0.0185461	1.70532	0.058562
50000000	0.11772	0.00595163	0.188567	0.00944499	0.308791	0.00596134	0.522305	0.0216817	0.935082	0.0580819	1.33911	0.104754
[truncated: 3 more rows]

[truncated: 20 more sheets: FigureS6, FigureS7, FigureS8, FigureS9, FigureS10, FigureS11, FigureS12, FigureS13, FigureS14, FigureS15, FigureS16, FigureS17, FigureS18, FigureS19, FigureS20, FigureS21, FigureS22, FigureS23, FigureS24, FigureS25]
